# Supplementary material for: Poly(A) binding KPAF4/5 complex stabilizes kinetoplast mRNAs in Trypanosoma brucei
Source: Nucleic Acids Res. 2020 Jul 2;48(15):8645–62. doi: 10.1093/nar/gkaa575 (PMC7470953; doi:10.1093/nar/gkaa575)
Supplement: gkaa575_Supplemental_Files [file gkaa575_supplemental_files.zip]

Archive with 4 entries (4 files):
- Supplementary Table S1_Final.xlsx
- Supplementary Table S2_Final.xlsx
- Supplementary Table S3_Final.xlsx
- Supp_Info_NAR_2020_Final.pdf
