# Supplementary material for: Poly(A) binding KPAF4/5 complex stabilizes kinetoplast mRNAs in Trypanosoma brucei
Source: Nucleic Acids Res. 2020 Jul 2;48(15):8645–62. doi: 10.1093/nar/gkaa575 (PMC7470953; doi:10.1093/nar/gkaa575)
Supplement: gkaa575_Supplemental_Files [file gkaa575_supplemental_files.zip › Supplementary Table S1_Final.xlsx]

## Sheet: Table S1 legend
Supplementary Table S1. LC-MS/MS analysis of total peptide samples from co-purification (rapid pulldown of TAP-tagged proteins) and BioID (proximity biotinylation with BirA* fusion proteins) experiments. Raw data and files used to build interaction networks are listed for each bait protein as separate sheets.

## Sheet: KPAF1network
Names	NSF	Acc #	Num Unique	Peptide Count	% Cov	Best Disc Score	Best Expect Val	Protein MW	Species	Protein Name
KPAF1	0.00811287	9185	163	928	68.9	7.58	1.3e-12	114386	UNREADABLE	Tb927.2.3180 | organism=Trypanosoma_brucei_TREU927 | product=kinetoplast polyadenylation/uridylation factor 1 (KPAF1) | location=Tb927_02_v5.1:587698-590709(+) | length=1003 | sequence_SO=chromosome | SO=protein_coding
KPAF5	0.000450752	1148	9	13	37.2	3.35	1.5e-07	28840.7	UNREADABLE	Tb927.3.2670 | organism=Trypanosoma_brucei_TREU927 | product=hypothetical protein, conserved | location=Tb927_03_v5.1:677909-678718(-) | length=269 | sequence_SO=chromosome | SO=protein_coding
KMRP2	0.000318643	9353	6	8	30.4	1.57	2.1e-05	25106.5	UNREADABLE	Tb927.11.13280 | organism=Trypanosoma_brucei_TREU927 | product=mitochondrial RNA binding protein 2 (GBP25) | location=Tb927_11_v5.1:3562194-3562868(-) | length=224 | sequence_SO=chromosome | SO=protein_coding
Tb927.10.10120	0.000253016	3965	14	16	25.3	3.8	1.2e-07	63237.2	UNREADABLE	Tb927.10.10120 | organism=Trypanosoma_brucei_TREU927 | product=hypothetical protein, conserved | location=Tb927_10_v5.1:2493006-2494730(+) | length=574 | sequence_SO=chromosome | SO=protein_coding
RESC2	0.0002344	9184	10	13	22.2	4.12	7.5e-08	55460.8	UNREADABLE	Tb927.2.3800 | organism=Trypanosoma_brucei_TREU927 | product=guide RNA associated protein 1 (GAP1) | location=Tb927_02_v5.1:676599-678077(-) | length=492 | sequence_SO=chromosome | SO=protein_coding
RESC1	0.00022837	10538	10	12	24.1	3.11	7.6e-06	52546.3	UNREADABLE	Tb11.v5.0611 | organism=Trypanosoma_brucei_TREU927 | product=hypothetical protein, conserved | location=Tb927_11_bin_v5.1:2885121-2886542(+) | length=473 | sequence_SO=random_sequence | SO=protein_coding
Tb927.3.1590	0.000206387	9178	14	15	30.2	2.54	7.1e-06	72679	UNREADABLE	Tb927.3.1590 | organism=Trypanosoma_brucei_TREU927 | product=mitochondrial RNA binding complex 1 subunit (MRB1590) | location=Tb927_03_v5.1:414759-416765(-) | length=668 | sequence_SO=chromosome | SO=protein_coding
Tb927.11.10720	0.000187656	6276	19	19	24.4	2.24	5.6e-06	101249	UNREADABLE	Tb927.11.10720 | organism=Trypanosoma_brucei_TREU927 | product=hypothetical protein, conserved | location=Tb927_11_v5.1:2869095-2871851(+) | length=918 | sequence_SO=chromosome | SO=protein_coding
Tb927.11.10880	0.000185591	2706	8	9	23.4	3.26	3.6e-06	48493.7	UNREADABLE	Tb927.11.10880 | organism=Trypanosoma_brucei_TREU927 | product=hypothetical protein, conserved | location=Tb927_11_v5.1:2904406-2905701(+) | length=431 | sequence_SO=chromosome | SO=protein_coding
MERS1	0.000180194	9013	8	8	30.4	2.61	2.8e-06	44396.5	UNREADABLE	Tb927.11.15640 | organism=Trypanosoma_brucei_TREU927 | product=mitochondrial RNA binding complex 1 subunit (MERS1) | location=Tb927_11_v5.1:4147833-4149020(-) | length=395 | sequence_SO=chromosome | SO=protein_coding
RESC11A	0.000173999	8589	16	18	19.7	3.29	5.8e-06	103449	UNREADABLE	Tb927.8.8180 | organism=Trypanosoma_brucei_TREU927 | product=mitochondrial RNA binding complex 1 subunit (MRB8180) | location=Tb927_08_v5.1:2419530-2422334(+) | length=934 | sequence_SO=chromosome | SO=protein_coding
Tb11.02.5070b	0.000155849	10729	5	5	21.6	0.77	0.00034	32082.3	UNREADABLE	Tb11.02.5070b | organism=Trypanosoma_brucei_TREU927 | product=hypothetical protein, conserved | location=Tb927_11_bin_v5.1:628576-629451(-) | length=291 | sequence_SO=random_sequence | SO=protein_coding
RESC6	0.000155847	9565	9	9	20	2.9	5.5e-06	57749.1	UNREADABLE	Tb927.5.3010 | organism=Trypanosoma_brucei_TREU927 | product=MRB1 complex subunit MRB3010 (MRB3010) | location=Tb927_05_v5.1:1001145-1002695(+) | length=516 | sequence_SO=chromosome | SO=protein_coding
RESC13	0.0001543	9543	4	5	15	3.45	4e-07	32404.5	UNREADABLE	Tb927.10.10830 | organism=Trypanosoma_brucei_TREU927 | product=RGG-containing protein 2 (RGG2) | location=Tb927_10_v5.1:2630304-2631266(-) | length=320 | sequence_SO=chromosome | SO=protein_coding
KPAF2	0.000137935	9665	10	10	22.9	3.13	2.8e-07	72497.8	UNREADABLE	Tb927.11.14380 | organism=Trypanosoma_brucei_TREU927 | product=kinetoplast polyadenylation/uridylation factor 2 (KPAF2) | location=Tb927_11_v5.1:3826105-3828036(+) | length=643 | sequence_SO=chromosome | SO=protein_coding
Tb927.4.1280	0.000136786	2852	6	6	17.8	4.16	2.2e-09	43864.2	UNREADABLE	Tb927.4.1280 | organism=Trypanosoma_brucei_TREU927 | product=Tetratricopeptide repeat, putative | location=Tb927_04_v5.1:338213-339409(-) | length=398 | sequence_SO=chromosome | SO=protein_coding
Tb927.11.1700	0.000129803	6487	8	8	19.3	2.2	1.5e-05	61631.7	UNREADABLE	Tb927.11.1700 | organism=Trypanosoma_brucei_TREU927 | product=hypothetical protein, conserved | location=Tb927_11_v5.1:518427-520139(-) | length=570 | sequence_SO=chromosome | SO=protein_coding
KMRP1	0.000129013	8695	3	3	16	0.77	0.00046	23253.5	UNREADABLE	Tb927.11.1710 | organism=Trypanosoma_brucei_TREU927 | product=guide RNA-binding protein of 21 kDa (gBP21) | location=Tb927_11_v5.1:520673-521445(-) | length=206 | sequence_SO=chromosome | SO=protein_coding
Tb927.3.3520	0.000125941	9653	5	6	13.1	3.26	3.8e-06	47641.5	UNREADABLE	Tb927.3.3520 | organism=Trypanosoma_brucei_TREU927 | product=Present in the outer mitochondrial membrane proteome 25 (POMP25) | location=Tb927_03_v5.1:991358-992641(+) | length=427 | sequence_SO=chromosome | SO=protein_coding
RESC3	0.000113041	8806	6	6	14.3	1.43	6e-05	53078.2	UNREADABLE	Tb927.11.16860 | organism=Trypanosoma_brucei_TREU927 | product=mitochondrial RNA binding protein (MRB8620) | location=Tb927_11_v5.1:4491811-4493259(-) | length=482 | sequence_SO=chromosome | SO=protein_coding
Tb927.5.530	0.000112042	1056	8	8	16.2	1.94	6.4e-06	71401.8	UNREADABLE	Tb927.5.530 | organism=Trypanosoma_brucei_TREU927 | product=hypothetical protein, conserved | location=Tb927_05_v5.1:223790-225775(-) | length=661 | sequence_SO=chromosome | SO=protein_coding
RESC4	9.94125e-05	11041	12	12	11.7	1.46	4.6e-05	120709	UNREADABLE	Tb11.02.5390b | organism=Trypanosoma_brucei_TREU927 | product=mRNA processing protein, putative | location=Tb927_11_bin_v5.1:653545-656808(+) | length=1087 | sequence_SO=random_sequence | SO=protein_coding
RESC5	8.64955e-05	9224	3	3	8.7	0.98	0.00018	34683.9	UNREADABLE	Tb927.10.11870 | organism=Trypanosoma_brucei_TREU927 | product=mitochondrial RNA binding protein (MRB11870) | location=Tb927_10_v5.1:2898295-2899227(+) | length=310 | sequence_SO=chromosome | SO=protein_coding
RESC12A	7.96776e-05	9268	8	8	12.2	1.88	0.00014	100405	UNREADABLE	Tb927.8.8170 | organism=Trypanosoma_brucei_TREU927 | product=mitochondrial RNA binding protein 1, putative (MRB8170) | location=Tb927_08_v5.1:2416165-2418882(+) | length=905 | sequence_SO=chromosome | SO=protein_coding
RESC12	6.81066e-05	9125	7	7	7.8	1.15	6e-05	102780	UNREADABLE	Tb927.4.4160 | organism=Trypanosoma_brucei_TREU927 | product=mitochondrial RNA binding protein (MRB4160) | location=Tb927_04_v5.1:1100829-1103576(-) | length=915 | sequence_SO=chromosome | SO=protein_coding
RESC10	6.61318e-05	8988	4	4	7.9	2.24	2.9e-07	60485.3	UNREADABLE	Tb927.7.800 | organism=Trypanosoma_brucei_TREU927 | product=mitochondrial RNA binding complex 1 subunit (MRB800) | location=Tb927_07_v5.1:181258-182889(-) | length=543 | sequence_SO=chromosome | SO=protein_coding
uS10m	5.3042e-05	918	5	5	7.8	0.72	0.0008	94265	UNREADABLE	Tb927.5.4040 | organism=Trypanosoma_brucei_TREU927 | product=hypothetical protein, conserved | location=Tb927_05_v5.1:1300804-1303260(-) | length=817 | sequence_SO=chromosome | SO=protein_coding
mS35	5.08824e-05	1793	5	5	7.7	2.41	4.6e-06	98265.8	UNREADABLE	Tb927.11.1250 | organism=Trypanosoma_brucei_TREU927 | product=Mitochondrial SSU ribosomal protein, putative | location=Tb927_11_v5.1:363919-366543(+) | length=874 | sequence_SO=chromosome | SO=protein_coding
Tb927.11.8870	4.94554e-05	9199	3	3	6.8	0.77	0.00045	60660.7	UNREADABLE	Tb927.11.8870 | organism=Trypanosoma_brucei_TREU927 | product=DEAD-box ATP-dependent RNA helicase, mitochondrial (MHEL61) | location=Tb927_11_v5.1:2440369-2442009(+) | length=546 | sequence_SO=chromosome | SO=protein_coding
Tb927.9.11220	4.81326e-05	417	2	2	7.6	1.36	1.8e-05	41551.9	UNREADABLE	Tb927.9.11220 | organism=Trypanosoma_brucei_TREU927 | product=hypothetical protein, conserved | location=Tb927_09_v5.1:1774954-1776024(+) | length=356 | sequence_SO=chromosome | SO=protein_coding
mL42	4.63719e-05	1448	1	1	10.1	0.59	0.0011	21564.8	UNREADABLE	Tb927.11.10080 | organism=Trypanosoma_brucei_TREU927 | product=hypothetical protein, conserved | location=Tb927_11_v5.1:2704420-2704989(+) | length=189 | sequence_SO=chromosome | SO=protein_coding
Tb927.10.5630	4.60634e-05	6208	1	1	6.5	0.44	0.0054	21709.2	UNREADABLE	Tb927.10.5630 | organism=Trypanosoma_brucei_TREU927 | product=hypothetical protein, conserved | location=Tb927_10_v5.1:1406244-1406801(+) | length=185 | sequence_SO=chromosome | SO=protein_coding
Tb927.11.2610	3.93022e-05	513	2	2	8.2	0.32	0.0033	50887.7	UNREADABLE	Tb927.11.2610 | organism=Trypanosoma_brucei_TREU927 | product=hypothetical protein, conserved | location=Tb927_11_v5.1:766107-767492(-) | length=461 | sequence_SO=chromosome | SO=protein_coding
Tb927.10.4880	3.85129e-05	901	1	1	8	1.78	4.5e-05	25965.3	UNREADABLE	Tb927.10.4880 | organism=Trypanosoma_brucei_TREU927 | product=hypothetical protein, conserved | location=Tb927_10_v5.1:1217581-1218255(-) | length=224 | sequence_SO=chromosome | SO=protein_coding
Tb927.11.11620	3.61222e-05	3628	1	1	5	0.85	0.00024	27683.8	UNREADABLE	Tb927.11.11620 | organism=Trypanosoma_brucei_TREU927 | product=hypothetical protein, conserved | location=Tb927_11_v5.1:3119678-3120394(+) | length=238 | sequence_SO=chromosome | SO=protein_coding
Tb927.10.15360	3.1251e-05	4864	6	6	4.6	1.88	2.3e-05	191994	UNREADABLE	Tb927.10.15360 | organism=Trypanosoma_brucei_TREU927 | product=hypothetical protein, conserved | location=Tb927_10_v5.1:3763602-3768911(+) | length=1769 | sequence_SO=chromosome | SO=protein_coding
Tb927.8.7810	2.8949e-05	7107	1	1	3.3	0.47	0.003	34543.5	UNREADABLE	Tb927.8.7810 | organism=Trypanosoma_brucei_TREU927 | product=hypothetical protein, conserved | location=Tb927_08_v5.1:2273077-2273997(+) | length=306 | sequence_SO=chromosome | SO=protein_coding
uS17m	2.80883e-05	5919	1	1	3.9	1.04	0.00036	35602	UNREADABLE	Tb927.9.11280 | organism=Trypanosoma_brucei_TREU927 | product=unspecified product | location=Tb927_09_v5.1:1782210-1783133(+) | length=307 | sequence_SO=chromosome | SO=protein_coding
uS9m	2.58045e-05	10529	1	1	5.5	1.46	6e-05	38752.9	UNREADABLE	Tb11.v5.0685 | organism=Trypanosoma_brucei_TREU927 | product=hypothetical protein, conserved | location=Tb927_11_bin_v5.1:3441537-3442571(+) | length=344 | sequence_SO=random_sequence | SO=protein_coding
mS52	2.35666e-05	7068	2	2	3.1	0.27	0.002	84865.9	UNREADABLE	Tb927.11.2530 | organism=Trypanosoma_brucei_TREU927 | product=Mitochondrial SSU ribosomal protein, putative | location=Tb927_11_v5.1:745647-747890(-) | length=747 | sequence_SO=chromosome | SO=protein_coding
KPAF4	2.33059e-05	1930	1	1	2.8	0.73	0.00073	42907.6	UNREADABLE	Tb927.10.10160 | organism=Trypanosoma_brucei_TREU927 | product=pentatricopeptide repeat domain containing protein, putative | location=Tb927_10_v5.1:2500846-2502012(+) | length=388 | sequence_SO=chromosome | SO=protein_coding
uL15m	2.28773e-05	4987	1	1	2.9	0.94	0.00022	43711.4	UNREADABLE	Tb927.5.3980 | organism=Trypanosoma_brucei_TREU927 | product=hypothetical protein, conserved | location=Tb927_05_v5.1:1285959-1287083(+) | length=374 | sequence_SO=chromosome | SO=protein_coding
Tb927.11.9760	2.18607e-05	7638	1	1	2.3	0.24	0.0091	45744.2	UNREADABLE	Tb927.11.9760 | organism=Trypanosoma_brucei_TREU927 | product=hypothetical protein, conserved | location=Tb927_11_v5.1:2638761-2640053(-) | length=430 | sequence_SO=chromosome | SO=protein_coding
Tb927.5.3360	2.14004e-05	3946	1	1	2.4	0.39	0.0031	46728.1	UNREADABLE	Tb927.5.3360 | organism=Trypanosoma_brucei_TREU927 | product=50S ribosomal protein L2, putative | location=Tb927_05_v5.1:1121720-1122955(-) | length=411 | sequence_SO=chromosome | SO=protein_coding
Tb927.10.4570	2.12009e-05	2062	2	2	2.1	0.47	0.0003	94335.4	UNREADABLE	Tb927.10.4570 | organism=Trypanosoma_brucei_TREU927 | product=elongation factor 2 | location=Tb927_10_v5.1:1166785-1169325(-) | length=846 | sequence_SO=chromosome | SO=protein_coding
mS48	1.98456e-05	1755	4	4	2.1	0.34	0.0015	201556	UNREADABLE	Tb927.8.5200 | organism=Trypanosoma_brucei_TREU927 | product=hypothetical protein, conserved | location=Tb927_08_v5.1:1549691-1555057(+) | length=1788 | sequence_SO=chromosome | SO=protein_coding

## Sheet: KPAF2network
name	NSF	Acc #	Num Unique	Peptide Count	% Cov	Best Disc Score	Best Expect Val	Protein MW	Species	Protein Name
KPAF2	0.00375184	9665	77	272	66.7	6.41	1.7e-10	72497.8	UNREADABLE	Tb927.11.14380 | organism=Trypanosoma_brucei_TREU927 | product=kinetoplast polyadenylation/uridylation factor 2 (KPAF2) | location=Tb927_11_v5.1:3826105-3828036(+) | length=643 | sequence_SO=chromosome | SO=protein_coding
RESC13	0.000246879	9543	6	8	25.6	2.39	7.1e-06	32404.5	UNREADABLE	Tb927.10.10830 | organism=Trypanosoma_brucei_TREU927 | product=RGG-containing protein 2 (RGG2) | location=Tb927_10_v5.1:2630304-2631266(-) | length=320 | sequence_SO=chromosome | SO=protein_coding
RESC1	0.000190308	10538	9	10	27.3	2.59	1.3e-05	52546.3	UNREADABLE	Tb11.v5.0611 | organism=Trypanosoma_brucei_TREU927 | product=hypothetical protein, conserved | location=Tb927_11_bin_v5.1:2885121-2886542(+) | length=473 | sequence_SO=random_sequence | SO=protein_coding
RESC19	0.000186466	3112	4	4	31.2	0.8	0.00038	21451.6	UNREADABLE	Tb927.10.7910 | organism=Trypanosoma_brucei_TREU927 | product=hypothetical protein, conserved | location=Tb927_10_v5.1:1977775-1978344(-) | length=189 | sequence_SO=chromosome | SO=protein_coding
mL42	0.000185487	1448	4	4	31.7	2.61	4.8e-07	21564.8	UNREADABLE	Tb927.11.10080 | organism=Trypanosoma_brucei_TREU927 | product=hypothetical protein, conserved | location=Tb927_11_v5.1:2704420-2704989(+) | length=189 | sequence_SO=chromosome | SO=protein_coding
MERS1	0.000180194	9013	7	8	25.6	2.03	5.9e-06	44396.5	UNREADABLE	Tb927.11.15640 | organism=Trypanosoma_brucei_TREU927 | product=mitochondrial RNA binding complex 1 subunit (MERS1) | location=Tb927_11_v5.1:4147833-4149020(-) | length=395 | sequence_SO=chromosome | SO=protein_coding
Tb927.3.1590	0.000178869	9178	13	13	26.5	2.65	4.5e-06	72679	UNREADABLE	Tb927.3.1590 | organism=Trypanosoma_brucei_TREU927 | product=mitochondrial RNA binding complex 1 subunit (MRB1590) | location=Tb927_03_v5.1:414759-416765(-) | length=668 | sequence_SO=chromosome | SO=protein_coding
KMRP1	0.000172017	8695	4	4	30.1	0.88	0.00075	23253.5	UNREADABLE	Tb927.11.1710 | organism=Trypanosoma_brucei_TREU927 | product=guide RNA-binding protein of 21 kDa (gBP21) | location=Tb927_11_v5.1:520673-521445(-) | length=206 | sequence_SO=chromosome | SO=protein_coding
mL63	0.000165555	6272	3	3	25.3	1.3	0.00096	18120.9	UNREADABLE	Tb927.7.7010 | organism=Trypanosoma_brucei_TREU927 | product=hypothetical protein, conserved | location=Tb927_07_v5.1:2006122-2006586(-) | length=154 | sequence_SO=chromosome | SO=protein_coding
mL98	0.000154491	7255	2	2	16.8	0.44	0.00073	12945.7	UNREADABLE	Tb927.10.13770 | organism=Trypanosoma_brucei_TREU927 | product=hypothetical protein, conserved | location=Tb927_10_v5.1:3360531-3360872(-) | length=113 | sequence_SO=chromosome | SO=protein_coding
RESC2	0.000126215	9184	6	7	17.7	4.49	3.7e-07	55460.8	UNREADABLE	Tb927.2.3800 | organism=Trypanosoma_brucei_TREU927 | product=guide RNA associated protein 1 (GAP1) | location=Tb927_02_v5.1:676599-678077(-) | length=492 | sequence_SO=chromosome | SO=protein_coding
Tb927.5.530	0.000112042	1056	8	8	15.6	1.34	0.00015	71401.8	UNREADABLE	Tb927.5.530 | organism=Trypanosoma_brucei_TREU927 | product=hypothetical protein, conserved | location=Tb927_05_v5.1:223790-225775(-) | length=661 | sequence_SO=chromosome | SO=protein_coding
mL64	0.000105352	7312	3	3	21.5	0.72	0.0003	28476.1	UNREADABLE	Tb927.11.11630 | organism=Trypanosoma_brucei_TREU927 | product=hypothetical protein, conserved | location=Tb927_11_v5.1:3121203-3121931(+) | length=242 | sequence_SO=chromosome | SO=protein_coding
KPAF1	0.000104908	9185	11	12	13.8	1.22	0.00016	114386	UNREADABLE	Tb927.2.3180 | organism=Trypanosoma_brucei_TREU927 | product=kinetoplast polyadenylation/uridylation factor 1 (KPAF1) | location=Tb927_02_v5.1:587698-590709(+) | length=1003 | sequence_SO=chromosome | SO=protein_coding
mL43	9.60043e-05	2190	3	3	12.7	0.73	0.00022	31248.6	UNREADABLE	Tb927.4.4600 | organism=Trypanosoma_brucei_TREU927 | product=Mitochondrial ribosomal protein L51 / S25 / CI-B8 domain containing protein, putative | location=Tb927_04_v5.1:1274396-1275178(-) | length=260 | sequence_SO=chromosome | SO=protein_coding
mL68	9.55781e-05	7334	6	6	13.9	1.15	6e-05	62775.9	UNREADABLE	Tb927.10.600 | organism=Trypanosoma_brucei_TREU927 | product=hypothetical protein, conserved | location=Tb927_10_v5.1:157880-159505(+) | length=541 | sequence_SO=chromosome | SO=protein_coding
Tb11.0560	9.11166e-05	10414	12	12	12.4	1.93	4.6e-06	131699	UNREADABLE	Tb11.0560 | organism=Trypanosoma_brucei_TREU927 | product=hypothetical protein, conserved | location=tryp_XI-1084b11.p1k:9087-12584(-) | length=1165 | sequence_SO=contig | SO=protein_coding
Tb927.6.1280	9.06473e-05	7413	3	3	12.7	0.73	0.00046	33095.3	UNREADABLE	Tb927.6.1280 | organism=Trypanosoma_brucei_TREU927 | product=translation initiation factor EIF-2b alpha subunit, putative | location=Tb927_06_v5.1:471665-472564(-) | length=299 | sequence_SO=chromosome | SO=protein_coding
mL87	8.9865e-05	3005	2	2	23.8	0.51	0.00065	22255.6	UNREADABLE	Tb927.11.8040 | organism=Trypanosoma_brucei_TREU927 | product=hypothetical protein, conserved | location=Tb927_11_v5.1:2258944-2260228(+) | length=185 | sequence_SO=chromosome | SO=protein_coding
KRIPP9	8.84291e-05	4701	8	8	15.3	1.65	7.3e-06	90468	UNREADABLE	Tb927.8.3170 | organism=Trypanosoma_brucei_TREU927 | product=hypothetical protein, conserved | location=Tb927_08_v5.1:942936-945326(+) | length=796 | sequence_SO=chromosome | SO=protein_coding
mL85	8.83701e-05	7551	2	2	17.7	0.82	0.0002	22632.1	UNREADABLE	Tb927.9.3640 | organism=Trypanosoma_brucei_TREU927 | product=hypothetical protein, conserved | location=Tb927_09_v5.1:729422-730018(+) | length=198 | sequence_SO=chromosome | SO=protein_coding
RESC11A	8.69995e-05	8589	9	9	16.4	3.34	2e-07	103449	UNREADABLE	Tb927.8.8180 | organism=Trypanosoma_brucei_TREU927 | product=mitochondrial RNA binding complex 1 subunit (MRB8180) | location=Tb927_08_v5.1:2419530-2422334(+) | length=934 | sequence_SO=chromosome | SO=protein_coding
RESC6	8.65814e-05	9565	5	5	14	1.21	3.4e-05	57749.1	UNREADABLE	Tb927.5.3010 | organism=Trypanosoma_brucei_TREU927 | product=MRB1 complex subunit MRB3010 (MRB3010) | location=Tb927_05_v5.1:1001145-1002695(+) | length=516 | sequence_SO=chromosome | SO=protein_coding
Tb927.4.510	8.6123e-05	3515	1	1	14.3	1.47	0.00024	11611.3	UNREADABLE	Tb927.4.510 | organism=Trypanosoma_brucei_TREU927 | product=hypothetical protein, conserved | location=Tb927_04_v5.1:143954-144271(-) | length=105 | sequence_SO=chromosome | SO=protein_coding
Tb927.10.4570	8.48038e-05	2062	8	8	11.9	0.65	0.00046	94335.4	UNREADABLE	Tb927.10.4570 | organism=Trypanosoma_brucei_TREU927 | product=elongation factor 2 | location=Tb927_10_v5.1:1166785-1169325(-) | length=846 | sequence_SO=chromosome | SO=protein_coding
Tb927.7.3030	8.43348e-05	365	3	3	13.3	0.59	0.00087	35572.5	UNREADABLE	Tb927.7.3030 | organism=Trypanosoma_brucei_TREU927 | product=hypothetical protein, conserved | location=Tb927_07_v5.1:762879-764387(+) | length=309 | sequence_SO=chromosome | SO=protein_coding
uS17m	8.42649e-05	5919	3	3	8.5	0.55	0.00067	35602	UNREADABLE	Tb927.9.11280 | organism=Trypanosoma_brucei_TREU927 | product=unspecified product | location=Tb927_09_v5.1:1782210-1783133(+) | length=307 | sequence_SO=chromosome | SO=protein_coding
Tb927.9.3990	8.3888e-05	3095	2	2	11.4	0.85	0.00024	23841.3	UNREADABLE	Tb927.9.3990 | organism=Trypanosoma_brucei_TREU927 | product=ribosomal protein S7, putative | location=Tb927_09_v5.1:771263-771871(+) | length=202 | sequence_SO=chromosome | SO=protein_coding
Tb927.11.8870	8.24257e-05	9199	5	5	11.9	0.79	0.00019	60660.7	UNREADABLE	Tb927.11.8870 | organism=Trypanosoma_brucei_TREU927 | product=DEAD-box ATP-dependent RNA helicase, mitochondrial (MHEL61) | location=Tb927_11_v5.1:2440369-2442009(+) | length=546 | sequence_SO=chromosome | SO=protein_coding
mL84	8.08545e-05	2525	2	2	11.7	1.45	4.3e-05	24735.8	UNREADABLE	Tb927.6.4080 | organism=Trypanosoma_brucei_TREU927 | product=hypothetical protein, conserved | location=Tb927_06_v5.1:1183841-1184487(-) | length=205 | sequence_SO=chromosome | SO=protein_coding
Tb927.11.11570	7.98776e-05	8509	7	7	16.6	2.98	5.8e-07	87634.1	UNREADABLE	Tb927.11.11570 | organism=Trypanosoma_brucei_TREU927 | product=Translation initiation factor eIF-2B subunit epsilon, putative (EIF2BE) | location=Tb927_11_v5.1:3102890-3105292(+) | length=800 | sequence_SO=chromosome | SO=protein_coding
bL20m	7.14041e-05	6340	2	2	15.4	0.5	0.00053	28009.6	UNREADABLE	Tb927.6.4040 | organism=Trypanosoma_brucei_TREU927 | product=hypothetical protein, conserved | location=Tb927_06_v5.1:1178699-1179532(-) | length=241 | sequence_SO=chromosome | SO=protein_coding
mL15m	6.8632e-05	4987	3	3	12.8	0.35	0.0013	43711.4	UNREADABLE	Tb927.5.3980 | organism=Trypanosoma_brucei_TREU927 | product=hypothetical protein, conserved | location=Tb927_05_v5.1:1285959-1287083(+) | length=374 | sequence_SO=chromosome | SO=protein_coding
mL81	6.82482e-05	4171	2	2	8.8	0.63	0.00026	29304.8	UNREADABLE	Tb927.11.5530 | organism=Trypanosoma_brucei_TREU927 | product=hypothetical protein, conserved | location=Tb927_11_v5.1:1569061-1569849(+) | length=262 | sequence_SO=chromosome | SO=protein_coding
mL80	6.66738e-05	2801	2	2	9.7	0.9	8.2e-05	29996.8	UNREADABLE	Tb927.6.1440 | organism=Trypanosoma_brucei_TREU927 | product=hypothetical protein, conserved | location=Tb927_06_v5.1:511878-512654(-) | length=258 | sequence_SO=chromosome | SO=protein_coding
Tb927.8.6800	6.18598e-05	3487	4	4	9.6	1.25	1.8e-05	64662.4	UNREADABLE	Tb927.8.6800 | organism=Trypanosoma_brucei_TREU927 | product=hypothetical protein, conserved | location=Tb927_08_v5.1:1964700-1966457(-) | length=585 | sequence_SO=chromosome | SO=protein_coding
mL72	6.09169e-05	1177	3	3	10.6	0.57	0.0015	49247.4	UNREADABLE	Tb927.6.3930 | organism=Trypanosoma_brucei_TREU927 | product=hypothetical protein, conserved | location=Tb927_06_v5.1:1156893-1158173(-) | length=426 | sequence_SO=chromosome | SO=protein_coding
RESC5	5.76636e-05	9224	2	2	6.1	0.29	0.00056	34683.9	UNREADABLE	Tb927.10.11870 | organism=Trypanosoma_brucei_TREU927 | product=mitochondrial RNA binding protein (MRB11870) | location=Tb927_10_v5.1:2898295-2899227(+) | length=310 | sequence_SO=chromosome | SO=protein_coding
mS23	5.63949e-05	5031	2	2	10.6	1.58	2.6e-05	35464.2	UNREADABLE	Tb927.5.1510 | organism=Trypanosoma_brucei_TREU927 | product=hypothetical protein, conserved | location=Tb927_05_v5.1:534204-535142(-) | length=312 | sequence_SO=chromosome | SO=protein_coding
mL67	5.35125e-05	1931	5	5	8.3	1.2	2e-05	93436.1	UNREADABLE	Tb927.11.1630 | organism=Trypanosoma_brucei_TREU927 | product=hypothetical protein, conserved | location=Tb927_11_v5.1:503305-505800(-) | length=831 | sequence_SO=chromosome | SO=protein_coding
RESC15	5.32863e-05	4897	4	4	10	1.84	5.4e-06	75066.2	UNREADABLE	Tb927.1.1730 | organism=Trypanosoma_brucei_TREU927 | product=conserved protein, unknown function | location=Tb927_01_v5.1:438709-440790(+) | length=693 | sequence_SO=chromosome | SO=protein_coding
Tb927.7.3510	5.31476e-05	3606	3	3	11	0.38	0.0043	56446.6	UNREADABLE	Tb927.7.3510 | organism=Trypanosoma_brucei_TREU927 | product=hypothetical protein, conserved | location=Tb927_07_v5.1:907225-908673(-) | length=482 | sequence_SO=chromosome | SO=protein_coding
KRIPP17	5.11864e-05	150	2	2	8.7	0.34	0.0068	39072.9	UNREADABLE	Tb927.10.11820 | organism=Trypanosoma_brucei_TREU927 | product=hypothetical protein, conserved | location=Tb927_10_v5.1:2887349-2888353(+) | length=334 | sequence_SO=chromosome | SO=protein_coding
mL76	5.06148e-05	8345	2	2	8.4	0.59	0.00071	39514.1	UNREADABLE	Tb927.11.10570 | organism=Trypanosoma_brucei_TREU927 | product=hypothetical protein, conserved | location=Tb927_11_v5.1:2816251-2817252(+) | length=333 | sequence_SO=chromosome | SO=protein_coding
RESC12A	4.97985e-05	9268	5	5	6.1	0.62	0.0019	100405	UNREADABLE	Tb927.8.8170 | organism=Trypanosoma_brucei_TREU927 | product=mitochondrial RNA binding protein 1, putative (MRB8170) | location=Tb927_08_v5.1:2416165-2418882(+) | length=905 | sequence_SO=chromosome | SO=protein_coding
RESC4	4.97062e-05	11041	6	6	7.5	0.67	0.00052	120709	UNREADABLE	Tb11.02.5390b | organism=Trypanosoma_brucei_TREU927 | product=mRNA processing protein, putative | location=Tb927_11_bin_v5.1:653545-656808(+) | length=1087 | sequence_SO=random_sequence | SO=protein_coding
RESC10	4.95988e-05	8988	3	3	7.9	1.11	0.00022	60485.3	UNREADABLE	Tb927.7.800 | organism=Trypanosoma_brucei_TREU927 | product=mitochondrial RNA binding complex 1 subunit (MRB800) | location=Tb927_07_v5.1:181258-182889(-) | length=543 | sequence_SO=chromosome | SO=protein_coding
RESC18	4.90026e-05	4821	2	2	8.6	0.46	0.00074	40814.2	UNREADABLE	Tb927.1.3010 | organism=Trypanosoma_brucei_TREU927 | product=mRNA processing protein, putative | location=Tb927_01_v5.1:668456-669910(+) | length=372 | sequence_SO=chromosome | SO=protein_coding
mL91	4.85942e-05	4872	1	1	7.6	1.4	0.00012	20578.6	UNREADABLE	Tb927.3.5300 | organism=Trypanosoma_brucei_TREU927 | product=hypothetical protein, conserved | location=Tb927_03_v5.1:1487683-1488201(+) | length=172 | sequence_SO=chromosome | SO=protein_coding
Tb927.9.11220	4.81326e-05	417	2	2	7.6	1.69	1.4e-05	41551.9	UNREADABLE	Tb927.9.11220 | organism=Trypanosoma_brucei_TREU927 | product=hypothetical protein, conserved | location=Tb927_09_v5.1:1774954-1776024(+) | length=356 | sequence_SO=chromosome | SO=protein_coding
mL89	4.50968e-05	4286	1	1	5.9	0.75	0.00081	22174.5	UNREADABLE	Tb927.3.820 | organism=Trypanosoma_brucei_TREU927 | product=hypothetical protein, conserved | location=Tb927_03_v5.1:192902-193468(-) | length=188 | sequence_SO=chromosome | SO=protein_coding
Tb927.2.4400	4.38273e-05	3905	6	6	6.1	1.5	8.3e-05	136901	UNREADABLE	Tb927.2.4400 | organism=Trypanosoma_brucei_TREU927 | product=hypothetical protein, conserved | location=Tb927_02_v5.1:778463-782008(-) | length=1181 | sequence_SO=chromosome | SO=protein_coding
bL20m	4.10625e-05	1352	1	1	6.6	2.87	6.4e-07	24353.1	UNREADABLE	Tb927.11.10170 | organism=Trypanosoma_brucei_TREU927 | product=hypothetical protein, conserved | location=Tb927_11_v5.1:2721501-2722142(+) | length=213 | sequence_SO=chromosome | SO=protein_coding
uS5m	3.9969e-05	10738	2	2	5.1	0.11	0.0029	50038.8	UNREADABLE	Tb11.v5.0276 | organism=Trypanosoma_brucei_TREU927 | product=Ribosomal protein S5, C-terminal domain containing protein, putative | location=Tb927_11_bin_v5.1:586564-587871(+) | length=435 | sequence_SO=random_sequence | SO=protein_coding
uS15m	3.97547e-05	9489	2	2	5.8	0.64	0.00038	50308.5	UNREADABLE	Tb927.1.1200 | organism=Trypanosoma_brucei_TREU927 | product=SSU ribosomal protein, mitochondrial (MRPS15) | location=Tb927_01_v5.1:323179-324486(+) | length=429 | sequence_SO=chromosome | SO=protein_coding
RESC12	3.89181e-05	9125	4	4	5.2	1.58	1.3e-05	102780	UNREADABLE	Tb927.4.4160 | organism=Trypanosoma_brucei_TREU927 | product=mitochondrial RNA binding protein (MRB4160) | location=Tb927_04_v5.1:1100829-1103576(-) | length=915 | sequence_SO=chromosome | SO=protein_coding
Tb927.8.2760	3.83434e-05	4815	2	2	5.7	0.58	0.00091	52160.2	UNREADABLE	Tb927.8.2760 | organism=Trypanosoma_brucei_TREU927 | product=50S ribosome-binding GTPase, putative | location=Tb927_08_v5.1:815547-816984(+) | length=477 | sequence_SO=chromosome | SO=protein_coding
uL3m	3.63721e-05	7792	2	2	6.6	0.22	0.00063	54987.2	UNREADABLE	Tb927.3.5610 | organism=Trypanosoma_brucei_TREU927 | product=ribosomal protein L3 mitochondrial, putative | location=Tb927_03_v5.1:1567002-1568423(+) | length=473 | sequence_SO=chromosome | SO=protein_coding
Tb927.11.12930	3.5046e-05	2495	3	3	5.3	1.82	2.8e-05	85601.7	UNREADABLE	Tb927.11.12930 | organism=Trypanosoma_brucei_TREU927 | product=DEAD-box helicase, putative | location=Tb927_11_v5.1:3464527-3466788(-) | length=753 | sequence_SO=chromosome | SO=protein_coding
Tb927.11.1700	3.24508e-05	6487	2	2	7.2	3.02	2.1e-07	61631.7	UNREADABLE	Tb927.11.1700 | organism=Trypanosoma_brucei_TREU927 | product=hypothetical protein, conserved | location=Tb927_11_v5.1:518427-520139(-) | length=570 | sequence_SO=chromosome | SO=protein_coding
Tb927.2.3780	3.17548e-05	3478	3	3	4.3	0.19	0.003	94474	UNREADABLE	Tb927.2.3780 | organism=Trypanosoma_brucei_TREU927 | product=translation initiation factor IF-2, putative | location=Tb927_02_v5.1:673003-675504(-) | length=833 | sequence_SO=chromosome | SO=protein_coding
Tb927.11.16670	3.14931e-05	4814	2	2	4.2	0.36	0.00045	63505.9	UNREADABLE	Tb927.11.16670 | organism=Trypanosoma_brucei_TREU927 | product=hypothetical protein, conserved | location=Tb927_11_v5.1:4433087-4434799(-) | length=570 | sequence_SO=chromosome | SO=protein_coding
uL22m	3.12633e-05	5311	1	1	4.3	0.74	0.00073	31986.4	UNREADABLE	Tb927.7.2760 | organism=Trypanosoma_brucei_TREU927 | product=ribosomal protein L22p/L17e, putative | location=Tb927_07_v5.1:719444-720280(+) | length=278 | sequence_SO=chromosome | SO=protein_coding
Tb927.11.5990	2.88567e-05	3345	2	2	3.2	0.86	0.00066	69308	UNREADABLE	Tb927.11.5990 | organism=Trypanosoma_brucei_TREU927 | product=hypothetical protein, conserved | location=Tb927_11_v5.1:1697529-1699379(-) | length=616 | sequence_SO=chromosome | SO=protein_coding
Tb927.10.14550	2.8024e-05	7753	2	2	3.6	0.63	0.00036	71367.4	UNREADABLE	Tb927.10.14550 | organism=Trypanosoma_brucei_TREU927 | product=ATP-dependent DEAD/H RNA helicase, putative | location=Tb927_10_v5.1:3565941-3567923(-) | length=660 | sequence_SO=chromosome | SO=protein_coding
Tb927.10.14700	2.65244e-05	2546	1	1	3.5	0.63	0.00081	37701.2	UNREADABLE	Tb927.10.14700 | organism=Trypanosoma_brucei_TREU927 | product=hypothetical protein, conserved | location=Tb927_10_v5.1:3590505-3591533(-) | length=342 | sequence_SO=chromosome | SO=protein_coding
mt-SAF8	2.6185e-05	3635	2	2	4.4	0.73	0.00019	76379.5	UNREADABLE	Tb927.5.770 | organism=Trypanosoma_brucei_TREU927 | product=hypothetical protein, conserved | location=Tb927_05_v5.1:320711-322891(+) | length=726 | sequence_SO=chromosome | SO=protein_coding
Tb927.8.3300	2.56764e-05	142	2	2	4.2	1.35	1e-05	77892.5	UNREADABLE	Tb927.8.3300 | organism=Trypanosoma_brucei_TREU927 | product=hypothetical protein, conserved | location=Tb927_08_v5.1:992479-994554(+) | length=691 | sequence_SO=chromosome | SO=protein_coding
Tb927.10.14860	2.39706e-05	374	2	2	2	0.12	0.0043	83435.6	UNREADABLE	Tb927.10.14860 | organism=Trypanosoma_brucei_TREU927 | product=Complex 1 protein (LYR family), putative | location=Tb927_10_v5.1:3624761-3626902(+) | length=713 | sequence_SO=chromosome | SO=protein_coding
mt-SAF5	2.30527e-05	6493	2	2	4	0.96	7.4e-05	86757.7	UNREADABLE	Tb927.11.15850 | organism=Trypanosoma_brucei_TREU927 | product=kinteoplast poly(A) polymerase complex 1 subunit | location=Tb927_11_v5.1:4198210-4200474(-) | length=754 | sequence_SO=chromosome | SO=protein_coding
Tb927.7.560	2.29901e-05	3680	2	2	3.9	1.4	4.7e-05	86994	UNREADABLE	Tb927.7.560 | organism=Trypanosoma_brucei_TREU927 | product=hypothetical protein, conserved | location=Tb927_07_v5.1:113160-115481(-) | length=773 | sequence_SO=chromosome | SO=protein_coding
mS57	2.17928e-05	927	1	1	5.3	1.9	5.8e-06	45886.7	UNREADABLE	Tb927.6.2080 | organism=Trypanosoma_brucei_TREU927 | product=hypothetical protein, conserved | location=Tb927_06_v5.1:674321-675539(-) | length=396 | sequence_SO=chromosome | SO=protein_coding
mS51	2.10611e-05	9369	2	2	2.1	0.85	0.00029	94961.7	UNREADABLE	Tb927.11.5500 | organism=Trypanosoma_brucei_TREU927 | product=Mitochondrial SSU ribosomal protein, putative (KRIPP1) | location=Tb927_11_v5.1:1562754-1565192(+) | length=812 | sequence_SO=chromosome | SO=protein_coding
mS35	2.0353e-05	1793	2	2	3	0.58	0.0026	98265.8	UNREADABLE	Tb927.11.1250 | organism=Trypanosoma_brucei_TREU927 | product=Mitochondrial SSU ribosomal protein, putative | location=Tb927_11_v5.1:363919-366543(+) | length=874 | sequence_SO=chromosome | SO=protein_coding
Tb927.11.2610	1.96511e-05	513	1	1	3.7	0.37	0.0059	50887.7	UNREADABLE	Tb927.11.2610 | organism=Trypanosoma_brucei_TREU927 | product=hypothetical protein, conserved | location=Tb927_11_v5.1:766107-767492(-) | length=461 | sequence_SO=chromosome | SO=protein_coding
Tb927.6.2350	1.93507e-05	1000	2	2	3	1.03	6.4e-05	103355	UNREADABLE	Tb927.6.2350 | organism=Trypanosoma_brucei_TREU927 | product=50S ribosome-binding GTPase, putative | location=Tb927_06_v5.1:723830-726604(+) | length=924 | sequence_SO=chromosome | SO=protein_coding
Tb927.10.2510	1.72357e-05	decoy	1	1	1.3	0.82	0.0008	58019.1	UNREADABLE	Tb927.10.2510 | organism=Trypanosoma_brucei_TREU927 | product=hypothetical protein, conserved | location=Tb927_10_v5.1:653614-655191(+) | length=525 | sequence_SO=chromosome | SO=protein_coding
mS50	1.51995e-05	8302	2	2	3.2	0.34	0.0012	131584	UNREADABLE	Tb927.7.3050 | organism=Trypanosoma_brucei_TREU927 | product=hypothetical protein, conserved | location=Tb927_07_v5.1:770088-773585(+) | length=1165 | sequence_SO=chromosome | SO=protein_coding
mS55	1.50023e-05	6855	1	1	2.9	0.82	0.0003	66656.3	UNREADABLE	Tb927.3.5240 | organism=Trypanosoma_brucei_TREU927 | product=hypothetical protein, conserved | location=Tb927_03_v5.1:1470948-1472693(+) | length=581 | sequence_SO=chromosome | SO=protein_coding
Tb927.4.2890	1.45456e-05	2331	1	1	3.2	0.74	0.0016	68749.1	UNREADABLE	Tb927.4.2890 | organism=Trypanosoma_brucei_TREU927 | product=hypothetical protein, conserved | location=Tb927_04_v5.1:765317-767212(+) | length=631 | sequence_SO=chromosome | SO=protein_coding
Tb927.1.5030	1.23801e-05	4059	1	1	1.5	0.57	0.0021	80775.1	UNREADABLE	Tb927.1.5030 | organism=Trypanosoma_brucei_TREU927 | product=leucine-rich repeat protein (LRRP), putative | location=Tb927_01_v5.1:1007804-1010011(+) | length=735 | sequence_SO=chromosome | SO=protein_coding
Tb927.10.15360	1.0417e-05	4864	2	2	1.2	2.37	1.5e-06	191994	UNREADABLE	Tb927.10.15360 | organism=Trypanosoma_brucei_TREU927 | product=hypothetical protein, conserved | location=Tb927_10_v5.1:3763602-3768911(+) | length=1769 | sequence_SO=chromosome | SO=protein_coding
Tb10.v4.0053	1.03346e-05	10165	4	5	1.2	0.77	0.0003	483813	UNREADABLE	Tb10.v4.0053 | organism=Trypanosoma_brucei_TREU927 | product=hypothetical protein | location=tryp_X-106b08.p1c:1-12357(-) | length=4119 | sequence_SO=contig | SO=protein_coding

## Sheet: KPAF3network
Names	NSF	Acc #	Num Unique	Peptide Count	% Cov	Best Disc Score	Best Expect Val	Protein MW	Species	Protein Name
KPAF3	0.0063837	11565	185	744	73.9	5.84	4.6e-10	116547	UNREADABLE	Tb927.9.12770 | organism=Trypanosoma_brucei_TREU927 | product=hypothetical protein, conserved | location=Tb927_09_v5.1:2009518-2012586(+) | length=1022 | sequence_SO=chromosome | SO=protein_coding
mL42	0.000139116	1448	3	3	27	1.02	0.00077	21564.8	UNREADABLE	Tb927.11.10080 | organism=Trypanosoma_brucei_TREU927 | product=hypothetical protein, conserved | location=Tb927_11_v5.1:2704420-2704989(+) | length=189 | sequence_SO=chromosome | SO=protein_coding
RESC1	0.000114185	10538	6	6	17.1	1.61	0.00011	52546.3	UNREADABLE	Tb11.v5.0611 | organism=Trypanosoma_brucei_TREU927 | product=hypothetical protein, conserved | location=Tb927_11_bin_v5.1:2885121-2886542(+) | length=473 | sequence_SO=random_sequence | SO=protein_coding
Tb927.10.4660	9.56535e-05	4941	2	2	11.2	0.34	0.006	20908.8	UNREADABLE	Tb927.10.4660 | organism=Trypanosoma_brucei_TREU927 | product=Transcription factor S-II (TFIIS), central domain containing protein, putative | location=Tb927_10_v5.1:1182073-1182639(-) | length=188 | sequence_SO=chromosome | SO=protein_coding
mL68	9.55781e-05	7334	6	6	17.6	2.29	2.8e-05	62775.9	UNREADABLE	Tb927.10.600 | organism=Trypanosoma_brucei_TREU927 | product=hypothetical protein, conserved | location=Tb927_10_v5.1:157880-159505(+) | length=541 | sequence_SO=chromosome | SO=protein_coding
RESC13	9.25797e-05	9543	3	3	19.4	1.74	3e-06	32404.5	UNREADABLE	Tb927.10.10830 | organism=Trypanosoma_brucei_TREU927 | product=RGG-containing protein 2 (RGG2) | location=Tb927_10_v5.1:2630304-2631266(-) | length=320 | sequence_SO=chromosome | SO=protein_coding
mL84	8.08545e-05	2525	2	2	13.2	0.64	0.00045	24735.8	UNREADABLE	Tb927.6.4080 | organism=Trypanosoma_brucei_TREU927 | product=hypothetical protein, conserved | location=Tb927_06_v5.1:1183841-1184487(-) | length=205 | sequence_SO=chromosome | SO=protein_coding
Tb927.11.6320	7.50917e-05	6399	4	4	16.5	0.82	0.00014	53268.2	UNREADABLE	Tb927.11.6320 | organism=Trypanosoma_brucei_TREU927 | product=MRB1-associated protein | location=Tb927_11_v5.1:1776732-1778150(-) | length=472 | sequence_SO=chromosome | SO=protein_coding
mL64	7.02343e-05	7312	2	2	16.9	0.61	0.0026	28476.1	UNREADABLE	Tb927.11.11630 | organism=Trypanosoma_brucei_TREU927 | product=hypothetical protein, conserved | location=Tb927_11_v5.1:3121203-3121931(+) | length=242 | sequence_SO=chromosome | SO=protein_coding
Tb927.10.15360	6.77105e-05	4864	13	13	8.9	3.13	1.1e-06	191994	UNREADABLE	Tb927.10.15360 | organism=Trypanosoma_brucei_TREU927 | product=hypothetical protein, conserved | location=Tb927_10_v5.1:3763602-3768911(+) | length=1769 | sequence_SO=chromosome | SO=protein_coding
MERS1	6.75729e-05	9013	3	3	13.2	1.88	3.1e-05	44396.5	UNREADABLE	Tb927.11.15640 | organism=Trypanosoma_brucei_TREU927 | product=mitochondrial RNA binding complex 1 subunit (MERS1) | location=Tb927_11_v5.1:4147833-4149020(-) | length=395 | sequence_SO=chromosome | SO=protein_coding
MERS2	5.76405e-05	10761	6	6	8.6	1.22	0.0003	104094	UNREADABLE	Tb11.02.5120b | organism=Trypanosoma_brucei_TREU927 | product=mitochondrial edited mRNA stability factor 1 subunit, putative | location=Tb927_11_bin_v5.1:640028-642868(+) | length=946 | sequence_SO=random_sequence | SO=protein_coding
mL94	5.61605e-05	854	1	1	8.6	1.57	0.00014	17806.1	UNREADABLE	Tb927.9.6910 | organism=Trypanosoma_brucei_TREU927 | product=hypothetical protein, conserved | location=Tb927_09_v5.1:1130249-1130737(+) | length=162 | sequence_SO=chromosome | SO=protein_coding
RESC2	5.40923e-05	9184	3	3	5.9	2.54	1.2e-05	55460.8	UNREADABLE	Tb927.2.3800 | organism=Trypanosoma_brucei_TREU927 | product=guide RNA associated protein 1 (GAP1) | location=Tb927_02_v5.1:676599-678077(-) | length=492 | sequence_SO=chromosome | SO=protein_coding
uL11m	4.97673e-05	4953	2	2	7.3	0.31	0.0017	40187	UNREADABLE	Tb927.2.4890 | organism=Trypanosoma_brucei_TREU927 | product=ribosomal protein L11, putative | location=Tb927_02_v5.1:863746-864774(-) | length=342 | sequence_SO=chromosome | SO=protein_coding
mL89	4.50968e-05	4286	1	1	5.9	1.18	0.00036	22174.5	UNREADABLE	Tb927.3.820 | organism=Trypanosoma_brucei_TREU927 | product=hypothetical protein, conserved | location=Tb927_03_v5.1:192902-193468(-) | length=188 | sequence_SO=chromosome | SO=protein_coding
mL86	4.48023e-05	3513	1	1	4.2	0.75	0.00059	22320.3	UNREADABLE	Tb927.5.4120 | organism=Trypanosoma_brucei_TREU927 | product=hypothetical protein, conserved | location=Tb927_05_v5.1:1318264-1318839(-) | length=191 | sequence_SO=chromosome | SO=protein_coding
Tb927.2.4400	4.38273e-05	3905	6	6	6.9	0.87	0.00028	136901	UNREADABLE	Tb927.2.4400 | organism=Trypanosoma_brucei_TREU927 | product=hypothetical protein, conserved | location=Tb927_02_v5.1:778463-782008(-) | length=1181 | sequence_SO=chromosome | SO=protein_coding
mL67	4.281e-05	1931	4	4	6.9	0.39	0.0025	93436.1	UNREADABLE	Tb927.11.1630 | organism=Trypanosoma_brucei_TREU927 | product=hypothetical protein, conserved | location=Tb927_11_v5.1:503305-505800(-) | length=831 | sequence_SO=chromosome | SO=protein_coding
Tb927.9.6510	3.99274e-05	6439	3	3	5.9	0.88	0.001	75136.3	UNREADABLE	Tb927.9.6510 | organism=Trypanosoma_brucei_TREU927 | product=hypothetical protein, conserved | location=Tb927_09_v5.1:1068920-1070920(+) | length=666 | sequence_SO=chromosome | SO=protein_coding
RESC16	3.77639e-05	6494	2	2	6.6	1.17	1.3e-05	52960.7	UNREADABLE	Tb927.6.1200 | organism=Trypanosoma_brucei_TREU927 | product=hypothetical protein, conserved | location=Tb927_06_v5.1:459709-461115(-) | length=468 | sequence_SO=chromosome | SO=protein_coding
mS52	3.53499e-05	7068	3	3	4.1	0.67	0.0013	84865.9	UNREADABLE	Tb927.11.2530 | organism=Trypanosoma_brucei_TREU927 | product=Mitochondrial SSU ribosomal protein, putative | location=Tb927_11_v5.1:745647-747890(-) | length=747 | sequence_SO=chromosome | SO=protein_coding
Tb927.2.6070	3.17591e-05	9007	1	1	4.9	0.96	0.00026	31487	UNREADABLE	Tb927.2.6070 | organism=Trypanosoma_brucei_TREU927 | product=mitochondrial RNA binding complex 1 subunit (MRB6070) | location=Tb927_02_v5.1:1096360-1097217(+) | length=285 | sequence_SO=chromosome | SO=protein_coding
RESC11A	2.89998e-05	8589	3	3	3.1	0.71	0.0022	103449	UNREADABLE	Tb927.8.8180 | organism=Trypanosoma_brucei_TREU927 | product=mitochondrial RNA binding complex 1 subunit (MRB8180) | location=Tb927_08_v5.1:2419530-2422334(+) | length=934 | sequence_SO=chromosome | SO=protein_coding
uL4m	2.44971e-05	9368	1	1	4.6	1.77	5.4e-06	40821.2	UNREADABLE	Tb927.11.6000 | organism=Trypanosoma_brucei_TREU927 | product=ribosomal protein L4/L1 family, putative (MRPL4) | location=Tb927_11_v5.1:1700401-1701468(-) | length=351 | sequence_SO=chromosome | SO=protein_coding
Tb927.7.3550	2.17131e-05	2006	3	3	4.4	1.28	0.00013	138166	UNREADABLE	Tb927.7.3550 | organism=Trypanosoma_brucei_TREU927 | product=hypothetical protein, conserved | location=Tb927_07_v5.1:914750-918475(-) | length=1241 | sequence_SO=chromosome | SO=protein_coding
RESC4	1.65687e-05	11041	2	2	3.1	0.34	0.0018	120709	UNREADABLE	Tb11.02.5390b | organism=Trypanosoma_brucei_TREU927 | product=mRNA processing protein, putative | location=Tb927_11_bin_v5.1:653545-656808(+) | length=1087 | sequence_SO=random_sequence | SO=protein_coding
REH1	1.64851e-05	9199	1	1	1.8	0.78	0.00049	60660.7	UNREADABLE	Tb927.11.8870 | organism=Trypanosoma_brucei_TREU927 | product=DEAD-box ATP-dependent RNA helicase, mitochondrial (MHEL61) | location=Tb927_11_v5.1:2440369-2442009(+) | length=546 | sequence_SO=chromosome | SO=protein_coding
Tb927.11.1700	1.62254e-05	6487	1	1	5.1	0.76	0.00043	61631.7	UNREADABLE	Tb927.11.1700 | organism=Trypanosoma_brucei_TREU927 | product=hypothetical protein, conserved | location=Tb927_11_v5.1:518427-520139(-) | length=570 | sequence_SO=chromosome | SO=protein_coding
Tb927.11.5990	1.44283e-05	3345	1	1	1.8	0.96	0.0008	69308	UNREADABLE	Tb927.11.5990 | organism=Trypanosoma_brucei_TREU927 | product=hypothetical protein, conserved | location=Tb927_11_v5.1:1697529-1699379(-) | length=616 | sequence_SO=chromosome | SO=protein_coding
Tb927.10.4570	1.06005e-05	2062	1	1	1.2	0.71	0.00048	94335.4	UNREADABLE	Tb927.10.4570 | organism=Trypanosoma_brucei_TREU927 | product=elongation factor 2 | location=Tb927_10_v5.1:1166785-1169325(-) | length=846 | sequence_SO=chromosome | SO=protein_coding
mS35	1.01765e-05	1793	1	1	1	0.39	0.0044	98265.8	UNREADABLE	Tb927.11.1250 | organism=Trypanosoma_brucei_TREU927 | product=Mitochondrial SSU ribosomal protein, putative | location=Tb927_11_v5.1:363919-366543(+) | length=874 | sequence_SO=chromosome | SO=protein_coding
Tb11.v5.0394	5.44114e-06	10859	1	1	0.8	1.18	0.00012	183785	UNREADABLE	Tb11.v5.0394 | organism=Trypanosoma_brucei_TREU927 | product=hypothetical protein, conserved | location=Tb927_11_bin_v5.1:1381337-1386175(+) | length=1612 | sequence_SO=random_sequence | SO=protein_coding

## Sheet: KPAF4network
Uniq Pep	NSF	Acc #	Num Unique	Peptide Count	% Cov	Best Disc Score	Best Expect Val	Protein MW	Species	Protein Name
KPAF5	0.00471556	1148	33	136	70.6	4.64	8.6e-08	28840.7	UNREADABLE	Tb927.3.2670 | organism=Trypanosoma_brucei_TREU927 | product=hypothetical protein, conserved | location=Tb927_03_v5.1:677909-678718(-) | length=269 | sequence_SO=chromosome | SO=protein_coding
KPAF4	0.00226067	1930	16	97	25.8	3.69	6.5e-07	42907.6	UNREADABLE	Tb927.10.10160 | organism=Trypanosoma_brucei_TREU927 | product=pentatricopeptide repeat domain containing protein, putative | location=Tb927_10_v5.1:2500846-2502012(+) | length=388 | sequence_SO=chromosome | SO=protein_coding
Tb927.5.2070	0.000247246	8341	15	17	22.6	1.39	0.00014	68757.5	UNREADABLE	Tb927.5.2070 | organism=Trypanosoma_brucei_TREU927 | product=hypothetical protein, conserved | location=Tb927_05_v5.1:710186-712444(-) | length=634 | sequence_SO=chromosome | SO=protein_coding
RESC2	0.000162277	9184	9	9	17.7	1.67	9.9e-05	55460.8	UNREADABLE	Tb927.2.3800 | organism=Trypanosoma_brucei_TREU927 | product=guide RNA associated protein 1 (GAP1) | location=Tb927_02_v5.1:676599-678077(-) | length=492 | sequence_SO=chromosome | SO=protein_coding
KPAF3	0.000154444	11565	13	18	20.2	3.79	8.2e-08	116547	UNREADABLE	Tb927.9.12770 | organism=Trypanosoma_brucei_TREU927 | product=hypothetical protein, conserved | location=Tb927_09_v5.1:2009518-2012586(+) | length=1022 | sequence_SO=chromosome | SO=protein_coding
RESC17	0.000152806	4652	6	6	14.3	1.1	0.00013	39265.5	UNREADABLE	Tb927.10.1730 | organism=Trypanosoma_brucei_TREU927 | product=hypothetical protein, conserved | location=Tb927_10_v5.1:461717-462790(+) | length=357 | sequence_SO=chromosome | SO=protein_coding
RESC13	0.00012344	9543	4	4	25.6	1.78	8e-06	32404.5	UNREADABLE	Tb927.10.10830 | organism=Trypanosoma_brucei_TREU927 | product=RGG-containing protein 2 (RGG2) | location=Tb927_10_v5.1:2630304-2631266(-) | length=320 | sequence_SO=chromosome | SO=protein_coding
Tb927.11.11050	0.000106736	5491	4	4	9.6	0.36	0.0019	37475.5	UNREADABLE	Tb927.11.11050 | organism=Trypanosoma_brucei_TREU927 | product=hypothetical protein, conserved | location=Tb927_11_v5.1:2953386-2954390(+) | length=334 | sequence_SO=chromosome | SO=protein_coding
Tb927.6.3350	0.000100792	9086	6	6	14.1	0.85	0.00062	59528.4	UNREADABLE	Tb927.6.3350 | organism=Trypanosoma_brucei_TREU927 | product=hypothetical protein, conserved (YCF45) | location=Tb927_06_v5.1:982414-984009(+) | length=531 | sequence_SO=chromosome | SO=protein_coding
RESC18	9.80051e-05	4821	3	4	13.4	2.46	2.3e-05	40814.2	UNREADABLE	Tb927.1.3010 | organism=Trypanosoma_brucei_TREU927 | product=mRNA processing protein, putative | location=Tb927_01_v5.1:668456-669910(+) | length=372 | sequence_SO=chromosome | SO=protein_coding
RESC1	9.51542e-05	10538	4	5	12.1	1.53	0.00015	52546.3	UNREADABLE	Tb11.v5.0611 | organism=Trypanosoma_brucei_TREU927 | product=hypothetical protein, conserved | location=Tb927_11_bin_v5.1:2885121-2886542(+) | length=473 | sequence_SO=random_sequence | SO=protein_coding
Tb927.2.4400	8.76545e-05	3905	10	12	12.2	1.88	1.5e-05	136901	UNREADABLE	Tb927.2.4400 | organism=Trypanosoma_brucei_TREU927 | product=hypothetical protein, conserved | location=Tb927_02_v5.1:778463-782008(-) | length=1181 | sequence_SO=chromosome | SO=protein_coding
Tb927.11.9760	8.74428e-05	7638	4	4	11.2	1.05	0.001	45744.2	UNREADABLE	Tb927.11.9760 | organism=Trypanosoma_brucei_TREU927 | product=hypothetical protein, conserved | location=Tb927_11_v5.1:2638761-2640053(-) | length=430 | sequence_SO=chromosome | SO=protein_coding
RESC15	7.99294e-05	4897	6	6	9.5	3.81	3.2e-08	75066.2	UNREADABLE	Tb927.1.1730 | organism=Trypanosoma_brucei_TREU927 | product=conserved protein, unknown function | location=Tb927_01_v5.1:438709-440790(+) | length=693 | sequence_SO=chromosome | SO=protein_coding
RESC6	6.92651e-05	9565	4	4	10.9	2.46	6.8e-06	57749.1	UNREADABLE	Tb927.5.3010 | organism=Trypanosoma_brucei_TREU927 | product=MRB1 complex subunit MRB3010 (MRB3010) | location=Tb927_05_v5.1:1001145-1002695(+) | length=516 | sequence_SO=chromosome | SO=protein_coding
Tb927.3.1590	6.87957e-05	9178	5	5	10.3	1.71	3.4e-05	72679	UNREADABLE	Tb927.3.1590 | organism=Trypanosoma_brucei_TREU927 | product=mitochondrial RNA binding complex 1 subunit (MRB1590) | location=Tb927_03_v5.1:414759-416765(-) | length=668 | sequence_SO=chromosome | SO=protein_coding
KPAP1	6.84497e-05	1160	4	4	7.6	0.7	0.0005	58437.1	UNREADABLE	Tb927.11.7960 | organism=Trypanosoma_brucei_TREU927 | product=kinetoplast poly(A) polymerase 1 | location=Tb927_11_v5.1:2242760-2244343(-) | length=527 | sequence_SO=chromosome | SO=protein_coding
mL76	5.06148e-05	8345	2	2	8.1	0.71	0.0002	39514.1	UNREADABLE	Tb927.11.10570 | organism=Trypanosoma_brucei_TREU927 | product=hypothetical protein, conserved | location=Tb927_11_v5.1:2816251-2817252(+) | length=333 | sequence_SO=chromosome | SO=protein_coding
Tb927.10.15360	4.68765e-05	4864	9	9	5.8	2.04	2.3e-05	191994	UNREADABLE	Tb927.10.15360 | organism=Trypanosoma_brucei_TREU927 | product=hypothetical protein, conserved | location=Tb927_10_v5.1:3763602-3768911(+) | length=1769 | sequence_SO=chromosome | SO=protein_coding
RESC19	4.66166e-05	3112	1	1	6.3	1.15	0.00043	21451.6	UNREADABLE	Tb927.10.7910 | organism=Trypanosoma_brucei_TREU927 | product=hypothetical protein, conserved | location=Tb927_10_v5.1:1977775-1978344(-) | length=189 | sequence_SO=chromosome | SO=protein_coding
uL24m	4.54684e-05	4862	2	2	4.8	0.04	0.0058	43986.6	UNREADABLE	Tb927.3.1710 | organism=Trypanosoma_brucei_TREU927 | product=hypothetical protein, conserved | location=Tb927_03_v5.1:448519-450420(-) | length=378 | sequence_SO=chromosome | SO=protein_coding
MERS1	4.50486e-05	9013	2	2	9.6	0.93	0.00044	44396.5	UNREADABLE	Tb927.11.15640 | organism=Trypanosoma_brucei_TREU927 | product=mitochondrial RNA binding complex 1 subunit (MERS1) | location=Tb927_11_v5.1:4147833-4149020(-) | length=395 | sequence_SO=chromosome | SO=protein_coding
mL85	4.4185e-05	7551	1	1	6.6	1.57	5.2e-05	22632.1	UNREADABLE	Tb927.9.3640 | organism=Trypanosoma_brucei_TREU927 | product=hypothetical protein, conserved | location=Tb927_09_v5.1:729422-730018(+) | length=198 | sequence_SO=chromosome | SO=protein_coding
uS5m	3.9969e-05	10738	2	2	5.5	1.94	9.3e-06	50038.8	UNREADABLE	Tb11.v5.0276 | organism=Trypanosoma_brucei_TREU927 | product=Ribosomal protein S5, C-terminal domain containing protein, putative | location=Tb927_11_bin_v5.1:586564-587871(+) | length=435 | sequence_SO=random_sequence | SO=protein_coding
RESC3	3.76803e-05	8806	2	2	6	0.27	0.0022	53078.2	UNREADABLE	Tb927.11.16860 | organism=Trypanosoma_brucei_TREU927 | product=mitochondrial RNA binding protein (MRB8620) | location=Tb927_11_v5.1:4491811-4493259(-) | length=482 | sequence_SO=chromosome | SO=protein_coding
RESC10	3.30659e-05	8988	2	2	3.5	0.37	0.0049	60485.3	UNREADABLE	Tb927.7.800 | organism=Trypanosoma_brucei_TREU927 | product=mitochondrial RNA binding complex 1 subunit (MRB800) | location=Tb927_07_v5.1:181258-182889(-) | length=543 | sequence_SO=chromosome | SO=protein_coding
RESC8	3.27613e-05	8710	2	2	6.6	0.96	5.7e-05	61047.6	UNREADABLE	Tb927.10.10130 | organism=Trypanosoma_brucei_TREU927 | product=mitochondrial RNA binding complex 1 subunit (MRB10130) | location=Tb927_10_v5.1:2495034-2496671(+) | length=545 | sequence_SO=chromosome | SO=protein_coding
mS35	3.05294e-05	1793	3	3	4.3	0.89	0.00023	98265.8	UNREADABLE	Tb927.11.1250 | organism=Trypanosoma_brucei_TREU927 | product=Mitochondrial SSU ribosomal protein, putative | location=Tb927_11_v5.1:363919-366543(+) | length=874 | sequence_SO=chromosome | SO=protein_coding
mS55	3.00047e-05	6855	2	2	4.8	0.88	0.00033	66656.3	UNREADABLE	Tb927.3.5240 | organism=Trypanosoma_brucei_TREU927 | product=hypothetical protein, conserved | location=Tb927_03_v5.1:1470948-1472693(+) | length=581 | sequence_SO=chromosome | SO=protein_coding
RESC12A	2.98791e-05	9268	3	3	3.8	0.74	0.00036	100405	UNREADABLE	Tb927.8.8170 | organism=Trypanosoma_brucei_TREU927 | product=mitochondrial RNA binding protein 1, putative (MRB8170) | location=Tb927_08_v5.1:2416165-2418882(+) | length=905 | sequence_SO=chromosome | SO=protein_coding
RESC12	2.91886e-05	9125	3	3	3.4	1.52	0.00018	102780	UNREADABLE	Tb927.4.4160 | organism=Trypanosoma_brucei_TREU927 | product=mitochondrial RNA binding protein (MRB4160) | location=Tb927_04_v5.1:1100829-1103576(-) | length=915 | sequence_SO=chromosome | SO=protein_coding
RESC11A	2.89998e-05	8589	3	3	4.3	0.44	0.0011	103449	UNREADABLE	Tb927.8.8180 | organism=Trypanosoma_brucei_TREU927 | product=mitochondrial RNA binding complex 1 subunit (MRB8180) | location=Tb927_08_v5.1:2419530-2422334(+) | length=934 | sequence_SO=chromosome | SO=protein_coding
RESC4	2.48531e-05	11041	3	3	3.4	0.52	0.0011	120709	UNREADABLE	Tb11.02.5390b | organism=Trypanosoma_brucei_TREU927 | product=mRNA processing protein, putative | location=Tb927_11_bin_v5.1:653545-656808(+) | length=1087 | sequence_SO=random_sequence | SO=protein_coding
Tb927.5.3360	2.14004e-05	3946	1	1	2.4	1.77	3.3e-05	46728.1	UNREADABLE	Tb927.5.3360 | organism=Trypanosoma_brucei_TREU927 | product=50S ribosomal protein L2, putative | location=Tb927_05_v5.1:1121720-1122955(-) | length=411 | sequence_SO=chromosome | SO=protein_coding
Tb927.11.10880	2.06212e-05	2706	1	1	2.6	1.02	0.00018	48493.7	UNREADABLE	Tb927.11.10880 | organism=Trypanosoma_brucei_TREU927 | product=hypothetical protein, conserved | location=Tb927_11_v5.1:2904406-2905701(+) | length=431 | sequence_SO=chromosome | SO=protein_coding
MERS2	1.92135e-05	10761	2	2	2.3	0.78	0.00029	104094	UNREADABLE	Tb11.02.5120b | organism=Trypanosoma_brucei_TREU927 | product=mitochondrial edited mRNA stability factor 1 subunit, putative | location=Tb927_11_bin_v5.1:640028-642868(+) | length=946 | sequence_SO=random_sequence | SO=protein_coding
Tb927.11.1700	1.62254e-05	6487	1	1	5.1	1.15	0.00013	61631.7	UNREADABLE	Tb927.11.1700 | organism=Trypanosoma_brucei_TREU927 | product=hypothetical protein, conserved | location=Tb927_11_v5.1:518427-520139(-) | length=570 | sequence_SO=chromosome | SO=protein_coding
Tb927.6.4100	1.06038e-05	997	1	1	3.1	0.61	0.0035	94305.8	UNREADABLE	Tb927.6.4100 | organism=Trypanosoma_brucei_TREU927 | product=hypothetical protein, conserved | location=Tb927_06_v5.1:1187065-1189458(-) | length=797 | sequence_SO=chromosome | SO=protein_coding
mt-SAF3	9.39059e-06	7309	1	1	1.1	0.76	0.0005	106490	UNREADABLE	Tb927.9.9310 | organism=Trypanosoma_brucei_TREU927 | product=hypothetical protein, conserved | location=Tb927_09_v5.1:1484241-1487141(-) | length=966 | sequence_SO=chromosome | SO=protein_coding
Tb927.10.13260	8.06378e-06	5287	1	1	3.3	0.6	0.0029	124011	UNREADABLE	Tb927.10.13260 | organism=Trypanosoma_brucei_TREU927 | product=hypothetical protein, conserved | location=Tb927_10_v5.1:3230549-3234022(-) | length=1157 | sequence_SO=chromosome | SO=protein_coding

## Sheet: KPAF5network
Name	NSF	Acc #	Num Unique	Peptide Count	% Cov	Best Disc Score	Best Expect Val	Protein MW	Species	Protein Name
KPAF5	0.0108527	1148	39	313	76.6	5.13	1.6e-09	28840.7	UNREADABLE	Tb927.3.2670 | organism=Trypanosoma_brucei_TREU927 | product=hypothetical protein, conserved | location=Tb927_03_v5.1:677909-678718(-) | length=269 | sequence_SO=chromosome | SO=protein_coding
KMRP2	0.00752793	9353	20	189	66.5	6.13	9.6e-10	25106.5	UNREADABLE	Tb927.11.13280 | organism=Trypanosoma_brucei_TREU927 | product=mitochondrial RNA binding protein 2 (GBP25) | location=Tb927_11_v5.1:3562194-3562868(-) | length=224 | sequence_SO=chromosome | SO=protein_coding
Tb927.11.1700	0.00527326	6487	55	325	49.3	9.2	1.2e-15	61631.7	UNREADABLE	Tb927.11.1700 | organism=Trypanosoma_brucei_TREU927 | product=hypothetical protein, conserved | location=Tb927_11_v5.1:518427-520139(-) | length=570 | sequence_SO=chromosome | SO=protein_coding
KPAF4	0.0003962	1930	9	17	18.6	2.73	1e-05	42907.6	UNREADABLE	Tb927.10.10160 | organism=Trypanosoma_brucei_TREU927 | product=pentatricopeptide repeat domain containing protein, putative | location=Tb927_10_v5.1:2500846-2502012(+) | length=388 | sequence_SO=chromosome | SO=protein_coding
Tb927.1.790	0.000387858	8042	24	34	35.1	3.51	1.4e-06	87661	UNREADABLE	Tb927.1.790 | organism=Trypanosoma_brucei_TREU927 | product=hypothetical transmembrane protein, conserved | location=Tb927_01_v5.1:250959-253948(-) | length=801 | sequence_SO=chromosome | SO=protein_coding
Tb927.4.1860	0.000265301	7174	4	5	26.9	1.69	2.4e-05	18846.5	UNREADABLE	Tb927.4.1860 | organism=Trypanosoma_brucei_TREU927 | product=ribosomal protein S19, putative | location=Tb927_04_v5.1:464771-465274(-) | length=167 | sequence_SO=chromosome | SO=protein_coding
RESC2	0.000162277	9184	9	9	18.5	2.55	1.7e-05	55460.8	UNREADABLE	Tb927.2.3800 | organism=Trypanosoma_brucei_TREU927 | product=guide RNA associated protein 1 (GAP1) | location=Tb927_02_v5.1:676599-678077(-) | length=492 | sequence_SO=chromosome | SO=protein_coding
Tb927.6.2420	0.000157794	2015	4	4	21.1	1.82	6.3e-05	25349.5	UNREADABLE	Tb927.6.2420 | organism=Trypanosoma_brucei_TREU927 | product=p22 protein precursor | location=Tb927_06_v5.1:743387-744070(+) | length=227 | sequence_SO=chromosome | SO=protein_coding
RESC13	0.0001543	9543	4	5	25.6	2.97	1.1e-07	32404.5	UNREADABLE	Tb927.10.10830 | organism=Trypanosoma_brucei_TREU927 | product=RGG-containing protein 2 (RGG2) | location=Tb927_10_v5.1:2630304-2631266(-) | length=320 | sequence_SO=chromosome | SO=protein_coding
RESC1	0.000114185	10538	6	6	20.3	2.27	3e-05	52546.3	UNREADABLE	Tb11.v5.0611 | organism=Trypanosoma_brucei_TREU927 | product=hypothetical protein, conserved | location=Tb927_11_bin_v5.1:2885121-2886542(+) | length=473 | sequence_SO=random_sequence | SO=protein_coding
mL63	0.00011037	6272	2	2	18.2	0.76	0.0014	18120.9	UNREADABLE	Tb927.7.7010 | organism=Trypanosoma_brucei_TREU927 | product=hypothetical protein, conserved | location=Tb927_07_v5.1:2006122-2006586(-) | length=154 | sequence_SO=chromosome | SO=protein_coding
Tb927.3.1330	0.000108937	4434	13	17	9.5	4.58	1.4e-09	156054	UNREADABLE	Tb927.3.1330 | organism=Trypanosoma_brucei_TREU927 | product=hypothetical protein, conserved | location=Tb927_03_v5.1:331285-335562(+) | length=1425 | sequence_SO=chromosome | SO=protein_coding
RESC6	0.000103898	9565	6	6	14.5	1.47	0.00015	57749.1	UNREADABLE	Tb927.5.3010 | organism=Trypanosoma_brucei_TREU927 | product=MRB1 complex subunit MRB3010 (MRB3010) | location=Tb927_05_v5.1:1001145-1002695(+) | length=516 | sequence_SO=chromosome | SO=protein_coding
uL4m	9.79883e-05	9368	4	4	12.8	0.54	0.0025	40821.2	UNREADABLE	Tb927.11.6000 | organism=Trypanosoma_brucei_TREU927 | product=ribosomal protein L4/L1 family, putative (MRPL4) | location=Tb927_11_v5.1:1700401-1701468(-) | length=351 | sequence_SO=chromosome | SO=protein_coding
RESC11A	9.66661e-05	8589	10	10	10.9	0.65	0.001	103449	UNREADABLE	Tb927.8.8180 | organism=Trypanosoma_brucei_TREU927 | product=mitochondrial RNA binding complex 1 subunit (MRB8180) | location=Tb927_08_v5.1:2419530-2422334(+) | length=934 | sequence_SO=chromosome | SO=protein_coding
mL86	8.96045e-05	3513	2	2	13.1	1	0.00021	22320.3	UNREADABLE	Tb927.5.4120 | organism=Trypanosoma_brucei_TREU927 | product=hypothetical protein, conserved | location=Tb927_05_v5.1:1318264-1318839(-) | length=191 | sequence_SO=chromosome | SO=protein_coding
Tb927.4.1980	8.7804e-05	422	8	8	10.8	1.68	1.8e-05	91112	UNREADABLE	Tb927.4.1980 | organism=Trypanosoma_brucei_TREU927 | product=hypothetical protein, conserved | location=Tb927_04_v5.1:499908-502403(-) | length=831 | sequence_SO=chromosome | SO=protein_coding
Tb927.10.4220	8.76081e-05	1533	3	3	12	0.65	0.00035	34243.4	UNREADABLE	Tb927.10.4220 | organism=Trypanosoma_brucei_TREU927 | product=hypothetical protein, conserved | location=Tb927_10_v5.1:1109764-1110693(+) | length=309 | sequence_SO=chromosome | SO=protein_coding
KMRP1	8.60086e-05	8695	2	2	15.5	1.88	4.7e-06	23253.5	UNREADABLE	Tb927.11.1710 | organism=Trypanosoma_brucei_TREU927 | product=guide RNA-binding protein of 21 kDa (gBP21) | location=Tb927_11_v5.1:520673-521445(-) | length=206 | sequence_SO=chromosome | SO=protein_coding
mS23	8.45923e-05	5031	3	3	12.8	0.81	0.00026	35464.2	UNREADABLE	Tb927.5.1510 | organism=Trypanosoma_brucei_TREU927 | product=hypothetical protein, conserved | location=Tb927_05_v5.1:534204-535142(-) | length=312 | sequence_SO=chromosome | SO=protein_coding
Tb927.3.1590	8.25548e-05	9178	6	6	11.4	1.3	0.00014	72679	UNREADABLE	Tb927.3.1590 | organism=Trypanosoma_brucei_TREU927 | product=mitochondrial RNA binding complex 1 subunit (MRB1590) | location=Tb927_03_v5.1:414759-416765(-) | length=668 | sequence_SO=chromosome | SO=protein_coding
mS52	8.24831e-05	7068	6	7	9	0.73	0.00051	84865.9	UNREADABLE	Tb927.11.2530 | organism=Trypanosoma_brucei_TREU927 | product=Mitochondrial SSU ribosomal protein, putative | location=Tb927_11_v5.1:745647-747890(-) | length=747 | sequence_SO=chromosome | SO=protein_coding
Tb927.9.13970	8.15477e-05	4594	3	3	13.3	1.18	7.9e-05	36788.3	UNREADABLE	Tb927.9.13970 | organism=Trypanosoma_brucei_TREU927 | product=hypothetical protein, conserved | location=Tb927_09_v5.1:2181369-2183100(-) | length=339 | sequence_SO=chromosome | SO=protein_coding
mL84	8.08545e-05	2525	2	2	11.7	0.26	0.0022	24735.8	UNREADABLE	Tb927.6.4080 | organism=Trypanosoma_brucei_TREU927 | product=hypothetical protein, conserved | location=Tb927_06_v5.1:1183841-1184487(-) | length=205 | sequence_SO=chromosome | SO=protein_coding
uS9m	7.74136e-05	10529	3	3	13.1	1.49	8.5e-05	38752.9	UNREADABLE	Tb11.v5.0685 | organism=Trypanosoma_brucei_TREU927 | product=hypothetical protein, conserved | location=Tb927_11_bin_v5.1:3441537-3442571(+) | length=344 | sequence_SO=random_sequence | SO=protein_coding
RESC17	7.64029e-05	4652	3	3	9.5	0.39	0.0013	39265.5	UNREADABLE	Tb927.10.1730 | organism=Trypanosoma_brucei_TREU927 | product=hypothetical protein, conserved | location=Tb927_10_v5.1:461717-462790(+) | length=357 | sequence_SO=chromosome | SO=protein_coding
mt-SAF5	6.91581e-05	6493	6	6	9.5	1.4	8.7e-05	86757.7	UNREADABLE	Tb927.11.15850 | organism=Trypanosoma_brucei_TREU927 | product=kinteoplast poly(A) polymerase complex 1 subunit | location=Tb927_11_v5.1:4198210-4200474(-) | length=754 | sequence_SO=chromosome | SO=protein_coding
Tb927.5.4370	6.88558e-05	414	1	1	9.7	1.21	0.00021	14523.1	UNREADABLE	Tb927.5.4370 | organism=Trypanosoma_brucei_TREU927 | product=hypothetical protein, conserved | location=Tb927_05_v5.1:1356636-1357305(-) | length=124 | sequence_SO=chromosome | SO=protein_coding
MERS1	6.75729e-05	9013	3	3	13.2	2.06	7.8e-06	44396.5	UNREADABLE	Tb927.11.15640 | organism=Trypanosoma_brucei_TREU927 | product=mitochondrial RNA binding complex 1 subunit (MERS1) | location=Tb927_11_v5.1:4147833-4149020(-) | length=395 | sequence_SO=chromosome | SO=protein_coding
mS53	6.65457e-05	6439	5	5	9.8	1.46	0.00028	75136.3	UNREADABLE	Tb927.9.6510 | organism=Trypanosoma_brucei_TREU927 | product=hypothetical protein, conserved | location=Tb927_09_v5.1:1068920-1070920(+) | length=666 | sequence_SO=chromosome | SO=protein_coding
uS8m	6.11965e-05	11486	2	2	7.4	0.84	0.00033	32681.6	UNREADABLE	Tb927.10.13300 | organism=Trypanosoma_brucei_TREU927 | product=30S ribosomal protein S8, putative | location=Tb927_10_v5.1:3248464-3249312(-) | length=282 | sequence_SO=chromosome | SO=protein_coding
uS5m	5.99535e-05	10738	3	3	8	0.43	0.0014	50038.8	UNREADABLE	Tb11.v5.0276 | organism=Trypanosoma_brucei_TREU927 | product=Ribosomal protein S5, C-terminal domain containing protein, putative | location=Tb927_11_bin_v5.1:586564-587871(+) | length=435 | sequence_SO=random_sequence | SO=protein_coding
uS15m	5.96321e-05	9489	3	3	8.9	0.24	0.0027	50308.5	UNREADABLE	Tb927.1.1200 | organism=Trypanosoma_brucei_TREU927 | product=SSU ribosomal protein, mitochondrial (MRPS15) | location=Tb927_01_v5.1:323179-324486(+) | length=429 | sequence_SO=chromosome | SO=protein_coding
Tb927.2.4400	5.84363e-05	3905	8	8	9.7	2.88	2.2e-06	136901	UNREADABLE	Tb927.2.4400 | organism=Trypanosoma_brucei_TREU927 | product=hypothetical protein, conserved | location=Tb927_02_v5.1:778463-782008(-) | length=1181 | sequence_SO=chromosome | SO=protein_coding
RESC12	5.83771e-05	9125	6	6	6.4	3.34	2e-06	102780	UNREADABLE	Tb927.4.4160 | organism=Trypanosoma_brucei_TREU927 | product=mitochondrial RNA binding protein (MRB4160) | location=Tb927_04_v5.1:1100829-1103576(-) | length=915 | sequence_SO=chromosome | SO=protein_coding
Tb927.10.13800	5.81363e-05	942	2	2	13.6	1.63	1.1e-05	34401.9	UNREADABLE	Tb927.10.13800 | organism=Trypanosoma_brucei_TREU927 | product=hypothetical protein, conserved | location=Tb927_10_v5.1:3370491-3371462(-) | length=323 | sequence_SO=chromosome | SO=protein_coding
RESC4	5.79906e-05	11041	7	7	9.3	1.6	2.5e-05	120709	UNREADABLE	Tb11.02.5390b | organism=Trypanosoma_brucei_TREU927 | product=mRNA processing protein, putative | location=Tb927_11_bin_v5.1:653545-656808(+) | length=1087 | sequence_SO=random_sequence | SO=protein_coding
mS59	5.66393e-05	11040	1	1	7.9	0.77	0.00071	17655.6	UNREADABLE	Tb11.v5.0824 | organism=Trypanosoma_brucei_TREU927 | product=hypothetical protein, conserved | location=Tb927_11_bin_v5.1:4306642-4307097(+) | length=151 | sequence_SO=random_sequence | SO=protein_coding
Tb927.4.1060	5.64763e-05	4894	7	7	7.4	1.89	3e-05	123946	UNREADABLE	Tb927.4.1060 | organism=Trypanosoma_brucei_TREU927 | product=hypothetical protein, conserved | location=Tb927_04_v5.1:282675-285980(-) | length=1101 | sequence_SO=chromosome | SO=protein_coding
mS54	5.55882e-05	644	4	4	6.8	0.86	0.00025	71957.7	UNREADABLE	Tb927.5.1790 | organism=Trypanosoma_brucei_TREU927 | product=hypothetical protein, conserved | location=Tb927_05_v5.1:614586-616948(+) | length=631 | sequence_SO=chromosome | SO=protein_coding
mt-SAF8	5.23701e-05	3635	4	4	7.6	1.34	0.00011	76379.5	UNREADABLE	Tb927.5.770 | organism=Trypanosoma_brucei_TREU927 | product=hypothetical protein, conserved | location=Tb927_05_v5.1:320711-322891(+) | length=726 | sequence_SO=chromosome | SO=protein_coding
Tb927.10.900	5.21975e-05	5568	1	1	9.9	1.56	1.5e-05	19158	UNREADABLE	Tb927.10.900 | organism=Trypanosoma_brucei_TREU927 | product=hypothetical protein, conserved | location=Tb927_10_v5.1:248483-248998(+) | length=171 | sequence_SO=chromosome | SO=protein_coding
Tb927.8.780	5.14893e-05	1578	6	6	7.1	1.82	1.3e-05	116529	UNREADABLE	Tb927.8.780 | organism=Trypanosoma_brucei_TREU927 | product=hypothetical protein, conserved | location=Tb927_08_v5.1:213736-216813(-) | length=1025 | sequence_SO=chromosome | SO=protein_coding
RESC19	4.66166e-05	3112	1	1	6.3	1.09	0.00013	21451.6	UNREADABLE	Tb927.10.7910 | organism=Trypanosoma_brucei_TREU927 | product=hypothetical protein, conserved | location=Tb927_10_v5.1:1977775-1978344(-) | length=189 | sequence_SO=chromosome | SO=protein_coding
mL89	4.50968e-05	4286	1	1	5.9	0.76	0.0015	22174.5	UNREADABLE	Tb927.3.820 | organism=Trypanosoma_brucei_TREU927 | product=hypothetical protein, conserved | location=Tb927_03_v5.1:192902-193468(-) | length=188 | sequence_SO=chromosome | SO=protein_coding
mL85	4.4185e-05	7551	1	1	6.6	2.5	4.9e-06	22632.1	UNREADABLE	Tb927.9.3640 | organism=Trypanosoma_brucei_TREU927 | product=hypothetical protein, conserved | location=Tb927_09_v5.1:729422-730018(+) | length=198 | sequence_SO=chromosome | SO=protein_coding
Tb927.6.1870	4.29717e-05	4968	2	2	6.6	1.37	0.00017	46542.3	UNREADABLE	Tb927.6.1870 | organism=Trypanosoma_brucei_TREU927 | product=eukaryotic translation initiation factor 4E, putative | location=Tb927_06_v5.1:621138-622421(-) | length=427 | sequence_SO=chromosome | SO=protein_coding
KPAF3	4.29012e-05	11565	5	5	5.4	1.57	2.7e-05	116547	UNREADABLE	Tb927.9.12770 | organism=Trypanosoma_brucei_TREU927 | product=hypothetical protein, conserved | location=Tb927_09_v5.1:2009518-2012586(+) | length=1022 | sequence_SO=chromosome | SO=protein_coding
uS10m	4.24336e-05	918	4	4	6.5	1.15	0.00064	94265	UNREADABLE	Tb927.5.4040 | organism=Trypanosoma_brucei_TREU927 | product=hypothetical protein, conserved | location=Tb927_05_v5.1:1300804-1303260(-) | length=817 | sequence_SO=chromosome | SO=protein_coding
Tb927.9.3990	4.1944e-05	3095	1	1	5.9	0.73	0.00082	23841.3	UNREADABLE	Tb927.9.3990 | organism=Trypanosoma_brucei_TREU927 | product=ribosomal protein S7, putative | location=Tb927_09_v5.1:771263-771871(+) | length=202 | sequence_SO=chromosome | SO=protein_coding
Tb927.11.6440	4.09486e-05	5185	2	2	4.8	1	0.00062	48841.7	UNREADABLE	Tb927.11.6440 | organism=Trypanosoma_brucei_TREU927 | product=hypothetical protein, conserved | location=Tb927_11_v5.1:1820426-1821751(-) | length=441 | sequence_SO=chromosome | SO=protein_coding
RESC15	3.99647e-05	4897	3	3	4.5	0.2	0.0016	75066.2	UNREADABLE	Tb927.1.1730 | organism=Trypanosoma_brucei_TREU927 | product=conserved protein, unknown function | location=Tb927_01_v5.1:438709-440790(+) | length=693 | sequence_SO=chromosome | SO=protein_coding
RESC3	3.76803e-05	8806	2	2	5.8	0.56	0.00037	53078.2	UNREADABLE	Tb927.11.16860 | organism=Trypanosoma_brucei_TREU927 | product=mitochondrial RNA binding protein (MRB8620) | location=Tb927_11_v5.1:4491811-4493259(-) | length=482 | sequence_SO=chromosome | SO=protein_coding
mt-SAF27	3.71762e-05	4707	1	1	3.8	0.55	0.0012	26898.9	UNREADABLE	Tb927.8.6040 | organism=Trypanosoma_brucei_TREU927 | product=hypothetical protein, conserved | location=Tb927_08_v5.1:1764176-1764895(+) | length=239 | sequence_SO=chromosome | SO=protein_coding
Tb927.10.15360	3.64595e-05	4864	7	7	4.1	0.68	0.00086	191994	UNREADABLE	Tb927.10.15360 | organism=Trypanosoma_brucei_TREU927 | product=hypothetical protein, conserved | location=Tb927_10_v5.1:3763602-3768911(+) | length=1769 | sequence_SO=chromosome | SO=protein_coding
mL64	3.51172e-05	7312	1	1	4.5	1.05	0.00065	28476.1	UNREADABLE	Tb927.11.11630 | organism=Trypanosoma_brucei_TREU927 | product=hypothetical protein, conserved | location=Tb927_11_v5.1:3121203-3121931(+) | length=242 | sequence_SO=chromosome | SO=protein_coding
mL68	3.18594e-05	7334	2	2	5	0.31	0.0006	62775.9	UNREADABLE	Tb927.10.600 | organism=Trypanosoma_brucei_TREU927 | product=hypothetical protein, conserved | location=Tb927_10_v5.1:157880-159505(+) | length=541 | sequence_SO=chromosome | SO=protein_coding
mS51	3.15917e-05	9369	3	3	3	0.52	0.0024	94961.7	UNREADABLE	Tb927.11.5500 | organism=Trypanosoma_brucei_TREU927 | product=Mitochondrial SSU ribosomal protein, putative (KRIPP1) | location=Tb927_11_v5.1:1562754-1565192(+) | length=812 | sequence_SO=chromosome | SO=protein_coding
mS35	3.05294e-05	1793	3	3	4.7	0.98	0.00068	98265.8	UNREADABLE	Tb927.11.1250 | organism=Trypanosoma_brucei_TREU927 | product=Mitochondrial SSU ribosomal protein, putative | location=Tb927_11_v5.1:363919-366543(+) | length=874 | sequence_SO=chromosome | SO=protein_coding
mS55	3.00047e-05	6855	2	2	4.8	2.68	4.7e-06	66656.3	UNREADABLE	Tb927.3.5240 | organism=Trypanosoma_brucei_TREU927 | product=hypothetical protein, conserved | location=Tb927_03_v5.1:1470948-1472693(+) | length=581 | sequence_SO=chromosome | SO=protein_coding
RESC12A	2.98791e-05	9268	3	3	3.4	0.65	0.0013	100405	UNREADABLE	Tb927.8.8170 | organism=Trypanosoma_brucei_TREU927 | product=mitochondrial RNA binding protein 1, putative (MRB8170) | location=Tb927_08_v5.1:2416165-2418882(+) | length=905 | sequence_SO=chromosome | SO=protein_coding
RESC5	2.88318e-05	9224	1	1	3.2	1.45	4.5e-05	34683.9	UNREADABLE	Tb927.10.11870 | organism=Trypanosoma_brucei_TREU927 | product=mitochondrial RNA binding protein (MRB11870) | location=Tb927_10_v5.1:2898295-2899227(+) | length=310 | sequence_SO=chromosome | SO=protein_coding
MERS2	2.88202e-05	10761	3	3	3.7	1.61	1.6e-05	104094	UNREADABLE	Tb11.02.5120b | organism=Trypanosoma_brucei_TREU927 | product=mitochondrial edited mRNA stability factor 1 subunit, putative | location=Tb927_11_bin_v5.1:640028-642868(+) | length=946 | sequence_SO=random_sequence | SO=protein_coding
bL17m	2.85216e-05	820	1	1	3.7	1.55	1.2e-05	35061.1	UNREADABLE	Tb927.8.5860 | organism=Trypanosoma_brucei_TREU927 | product=50S ribosomal protein L17, putative | location=Tb927_08_v5.1:1729272-1730177(+) | length=301 | sequence_SO=chromosome | SO=protein_coding
mt-SAF3	2.81718e-05	7309	3	3	3.3	0.41	0.0019	106490	UNREADABLE	Tb927.9.9310 | organism=Trypanosoma_brucei_TREU927 | product=hypothetical protein, conserved | location=Tb927_09_v5.1:1484241-1487141(-) | length=966 | sequence_SO=chromosome | SO=protein_coding
Tb927.10.2200	2.6338e-05	2703	1	1	3	1.47	1.5e-05	37967.9	UNREADABLE	Tb927.10.2200 | organism=Trypanosoma_brucei_TREU927 | product=hypothetical protein, conserved | location=Tb927_10_v5.1:565746-566762(+) | length=338 | sequence_SO=chromosome | SO=protein_coding
mt-SAF2	2.58727e-05	5260	3	3	4.1	1.01	0.00021	115952	UNREADABLE	Tb927.1.2990 | organism=Trypanosoma_brucei_TREU927 | product=PPR repeat family, putative | location=Tb927_01_v5.1:663658-666732(+) | length=1024 | sequence_SO=chromosome | SO=protein_coding
mL52	2.38302e-05	3477	4	4	5.5	2.28	2.7e-05	167854	UNREADABLE	Tb927.11.4650 | organism=Trypanosoma_brucei_TREU927 | product=hypothetical protein, conserved | location=Tb927_11_v5.1:1339544-1344112(+) | length=1522 | sequence_SO=chromosome | SO=protein_coding
mS50	2.27992e-05	8302	3	3	2.9	0.64	0.00056	131584	UNREADABLE	Tb927.7.3050 | organism=Trypanosoma_brucei_TREU927 | product=hypothetical protein, conserved | location=Tb927_07_v5.1:770088-773585(+) | length=1165 | sequence_SO=chromosome | SO=protein_coding
Tb927.10.5820	1.83088e-05	8279	2	2	2	0.45	0.00092	109237	UNREADABLE	Tb927.10.5820 | organism=Trypanosoma_brucei_TREU927 | product=predicted RanGDP binding protein | location=Tb927_10_v5.1:1443304-1446315(-) | length=1003 | sequence_SO=chromosome | SO=protein_coding
KPAP1	1.71124e-05	1160	1	1	2.1	1.42	0.00018	58437.1	UNREADABLE	Tb927.11.7960 | organism=Trypanosoma_brucei_TREU927 | product=kinetoplast poly(A) polymerase 1 | location=Tb927_11_v5.1:2242760-2244343(-) | length=527 | sequence_SO=chromosome | SO=protein_coding
Tb927.11.16530	1.70205e-05	4874	2	2	2.5	0.27	0.0023	117505	UNREADABLE	Tb927.11.16530 | organism=Trypanosoma_brucei_TREU927 | product=hypothetical protein, conserved | location=Tb927_11_v5.1:4377515-4380721(-) | length=1068 | sequence_SO=chromosome | SO=protein_coding
Tb927.5.3480	1.63832e-05	7038	1	1	7.6	0.43	0.0061	61038	UNREADABLE	Tb927.5.3480 | organism=Trypanosoma_brucei_TREU927 | product=hypothetical protein, conserved | location=Tb927_05_v5.1:1149427-1151097(-) | length=556 | sequence_SO=chromosome | SO=protein_coding
Tb10.v4.0053	1.44684e-05	10165	4	7	0.8	1.73	3.4e-05	483813	UNREADABLE	Tb10.v4.0053 | organism=Trypanosoma_brucei_TREU927 | product=hypothetical protein | location=tryp_X-106b08.p1c:1-12357(-) | length=4119 | sequence_SO=contig | SO=protein_coding
Tb927.10.11340	6.42145e-06	decoy	1	1	1	0.47	0.0037	155728	UNREADABLE	Tb927.10.11340 | organism=Trypanosoma_brucei_TREU927 | product=hypothetical protein, conserved | location=Tb927_10_v5.1:2765916-2770076(+) | length=1386 | sequence_SO=chromosome | SO=protein_coding
Tb11.v5.0394	5.44114e-06	10859	1	1	0.8	1.56	0.00016	183785	UNREADABLE	Tb11.v5.0394 | organism=Trypanosoma_brucei_TREU927 | product=hypothetical protein, conserved | location=Tb927_11_bin_v5.1:1381337-1386175(+) | length=1612 | sequence_SO=random_sequence | SO=protein_coding

## Sheet: KPAP1network
Name	NSF	Acc #	Num Unique	Peptide Count	% Cov	Best Disc Score	Best Expect Val	Protein MW	Species	Protein Name
Tb927.6.2420	0.000591728	2015	11	15	49.8	2.73	1.4e-06	25349.5	UNREADABLE	Tb927.6.2420 | organism=Trypanosoma_brucei_TREU927 | product=p22 protein precursor | location=Tb927_06_v5.1:743387-744070(+) | length=227 | sequence_SO=chromosome | SO=protein_coding
KPAP1	0.00049626	1160	11	29	20.3	2.34	4.5e-06	58437.1	UNREADABLE	Tb927.11.7960 | organism=Trypanosoma_brucei_TREU927 | product=kinetoplast poly(A) polymerase 1 | location=Tb927_11_v5.1:2242760-2244343(-) | length=527 | sequence_SO=chromosome | SO=protein_coding
KPAF5	0.000450752	1148	10	13	32	2.73	1e-05	28840.7	UNREADABLE	Tb927.3.2670 | organism=Trypanosoma_brucei_TREU927 | product=hypothetical protein, conserved | location=Tb927_03_v5.1:677909-678718(-) | length=269 | sequence_SO=chromosome | SO=protein_coding
mL42	0.000370975	1448	8	8	58.7	1.77	3e-05	21564.8	UNREADABLE	Tb927.11.10080 | organism=Trypanosoma_brucei_TREU927 | product=hypothetical protein, conserved | location=Tb927_11_v5.1:2704420-2704989(+) | length=189 | sequence_SO=chromosome | SO=protein_coding
KMRP2	0.000318643	9353	4	8	24.6	3.78	6e-09	25106.5	UNREADABLE	Tb927.11.13280 | organism=Trypanosoma_brucei_TREU927 | product=mitochondrial RNA binding protein 2 (GBP25) | location=Tb927_11_v5.1:3562194-3562868(-) | length=224 | sequence_SO=chromosome | SO=protein_coding
Tb927.11.9830	0.000310119	3381	7	7	24.9	0.99	0.0004	22572	UNREADABLE	Tb927.11.9830 | organism=Trypanosoma_brucei_TREU927 | product=hypothetical protein, conserved | location=Tb927_11_v5.1:2659500-2660165(+) | length=197 | sequence_SO=chromosome | SO=protein_coding
mL63	0.000275924	6272	4	5	31.8	1.5	1.8e-05	18120.9	UNREADABLE	Tb927.7.7010 | organism=Trypanosoma_brucei_TREU927 | product=hypothetical protein, conserved | location=Tb927_07_v5.1:2006122-2006586(-) | length=154 | sequence_SO=chromosome | SO=protein_coding
RESC2	0.000270461	9184	13	15	22.2	2.14	3e-05	55460.8	UNREADABLE	Tb927.2.3800 | organism=Trypanosoma_brucei_TREU927 | product=guide RNA associated protein 1 (GAP1) | location=Tb927_02_v5.1:676599-678077(-) | length=492 | sequence_SO=chromosome | SO=protein_coding
Tb927.6.1440	0.000266695	2801	8	8	26.7	1.37	1.5e-05	29996.8	UNREADABLE	Tb927.6.1440 | organism=Trypanosoma_brucei_TREU927 | product=hypothetical protein, conserved | location=Tb927_06_v5.1:511878-512654(-) | length=258 | sequence_SO=chromosome | SO=protein_coding
RESC6	0.000259744	9565	13	15	28.7	1.73	4.8e-05	57749.1	UNREADABLE	Tb927.5.3010 | organism=Trypanosoma_brucei_TREU927 | product=MRB1 complex subunit MRB3010 (MRB3010) | location=Tb927_05_v5.1:1001145-1002695(+) | length=516 | sequence_SO=chromosome | SO=protein_coding
mL-68	0.000254875	7334	13	16	31.1	2.76	5.5e-05	62775.9	UNREADABLE	Tb927.10.600 | organism=Trypanosoma_brucei_TREU927 | product=hypothetical protein, conserved | location=Tb927_10_v5.1:157880-159505(+) | length=541 | sequence_SO=chromosome | SO=protein_coding
Tb927.9.3990	0.000251664	3095	6	6	30.7	1.44	0.00021	23841.3	UNREADABLE	Tb927.9.3990 | organism=Trypanosoma_brucei_TREU927 | product=ribosomal protein S7, putative | location=Tb927_09_v5.1:771263-771871(+) | length=202 | sequence_SO=chromosome | SO=protein_coding
Tb927.3.1590	0.000247664	9178	18	18	33.7	2.83	8.5e-07	72679	UNREADABLE	Tb927.3.1590 | organism=Trypanosoma_brucei_TREU927 | product=mitochondrial RNA binding complex 1 subunit (MRB1590) | location=Tb927_03_v5.1:414759-416765(-) | length=668 | sequence_SO=chromosome | SO=protein_coding
bL20m	0.000246375	1352	5	6	13.1	1.49	0.00011	24353.1	UNREADABLE	Tb927.11.10170 | organism=Trypanosoma_brucei_TREU927 | product=hypothetical protein, conserved | location=Tb927_11_v5.1:2721501-2722142(+) | length=213 | sequence_SO=chromosome | SO=protein_coding
RESC19	0.000233083	3112	4	5	16.9	0.88	0.0007	21451.6	UNREADABLE	Tb927.10.7910 | organism=Trypanosoma_brucei_TREU927 | product=hypothetical protein, conserved | location=Tb927_10_v5.1:1977775-1978344(-) | length=189 | sequence_SO=chromosome | SO=protein_coding
RESC1	0.00022837	10538	10	12	27.9	2.58	9.3e-06	52546.3	UNREADABLE	Tb11.v5.0611 | organism=Trypanosoma_brucei_TREU927 | product=hypothetical protein, conserved | location=Tb927_11_bin_v5.1:2885121-2886542(+) | length=473 | sequence_SO=random_sequence | SO=protein_coding
mL94	0.000224642	854	4	4	19.8	2.32	1.6e-05	17806.1	UNREADABLE	Tb927.9.6910 | organism=Trypanosoma_brucei_TREU927 | product=hypothetical protein, conserved | location=Tb927_09_v5.1:1130249-1130737(+) | length=162 | sequence_SO=chromosome | SO=protein_coding
mL86	0.000224011	3513	5	5	28.8	1.14	0.00021	22320.3	UNREADABLE	Tb927.5.4120 | organism=Trypanosoma_brucei_TREU927 | product=hypothetical protein, conserved | location=Tb927_05_v5.1:1318264-1318839(-) | length=191 | sequence_SO=chromosome | SO=protein_coding
RESC13	0.000216019	9543	5	7	25.6	4.14	4.7e-09	32404.5	UNREADABLE	Tb927.10.10830 | organism=Trypanosoma_brucei_TREU927 | product=RGG-containing protein 2 (RGG2) | location=Tb927_10_v5.1:2630304-2631266(-) | length=320 | sequence_SO=chromosome | SO=protein_coding
mL72	0.000203056	1177	9	10	21.1	2.55	3.4e-06	49247.4	UNREADABLE	Tb927.6.3930 | organism=Trypanosoma_brucei_TREU927 | product=hypothetical protein, conserved | location=Tb927_06_v5.1:1156893-1158173(-) | length=426 | sequence_SO=chromosome | SO=protein_coding
bL3m	0.000184769	431	4	4	25.4	2.12	4.2e-06	21648.6	UNREADABLE	Tb927.10.1870 | organism=Trypanosoma_brucei_TREU927 | product=hypothetical protein, conserved | location=Tb927_10_v5.1:486998-487543(+) | length=181 | sequence_SO=chromosome | SO=protein_coding
MERS1	0.000180194	9013	8	8	20.3	2.32	3.4e-05	44396.5	UNREADABLE	Tb927.11.15640 | organism=Trypanosoma_brucei_TREU927 | product=mitochondrial RNA binding complex 1 subunit (MERS1) | location=Tb927_11_v5.1:4147833-4149020(-) | length=395 | sequence_SO=chromosome | SO=protein_coding
mL76	0.000177152	8345	7	7	21.6	1.24	8.2e-05	39514.1	UNREADABLE	Tb927.11.10570 | organism=Trypanosoma_brucei_TREU927 | product=hypothetical protein, conserved | location=Tb927_11_v5.1:2816251-2817252(+) | length=333 | sequence_SO=chromosome | SO=protein_coding
RESC11A	0.000164332	8589	16	17	18.5	3.01	7.9e-06	103449	UNREADABLE	Tb927.8.8180 | organism=Trypanosoma_brucei_TREU927 | product=mitochondrial RNA binding complex 1 subunit (MRB8180) | location=Tb927_08_v5.1:2419530-2422334(+) | length=934 | sequence_SO=chromosome | SO=protein_coding
mL49	0.000163467	7757	4	4	17.9	0.98	0.00042	24469.7	UNREADABLE	Tb927.5.3110 | organism=Trypanosoma_brucei_TREU927 | product=hypothetical protein, conserved | location=Tb927_05_v5.1:1025483-1026139(-) | length=218 | sequence_SO=chromosome | SO=protein_coding
mL84	0.000161709	2525	4	4	23.9	1.84	4.9e-05	24735.8	UNREADABLE	Tb927.6.4080 | organism=Trypanosoma_brucei_TREU927 | product=hypothetical protein, conserved | location=Tb927_06_v5.1:1183841-1184487(-) | length=205 | sequence_SO=chromosome | SO=protein_coding
uL15m	0.000160141	4987	6	7	21.9	1.43	0.00014	43711.4	UNREADABLE	Tb927.5.3980 | organism=Trypanosoma_brucei_TREU927 | product=hypothetical protein, conserved | location=Tb927_05_v5.1:1285959-1287083(+) | length=374 | sequence_SO=chromosome | SO=protein_coding
RESC15	0.000159859	4897	11	12	17.2	1.94	2.9e-05	75066.2	UNREADABLE	Tb927.1.1730 | organism=Trypanosoma_brucei_TREU927 | product=conserved protein, unknown function | location=Tb927_01_v5.1:438709-440790(+) | length=693 | sequence_SO=chromosome | SO=protein_coding
uL30m	0.000159271	7895	3	4	15.6	0.82	0.00035	25114.4	UNREADABLE	Tb927.9.8290 | organism=Trypanosoma_brucei_TREU927 | product=hypothetical protein, conserved | location=Tb927_09_v5.1:1355574-1356230(-) | length=218 | sequence_SO=chromosome | SO=protein_coding
Tb927.6.1470	0.000145343	3054	4	4	14.3	0.2	0.006	27521.1	UNREADABLE	Tb927.6.1470 | organism=Trypanosoma_brucei_TREU927 | product=hypothetical protein, conserved | location=Tb927_06_v5.1:516753-517433(-) | length=223 | sequence_SO=chromosome | SO=protein_coding
Tb927.8.2760	0.000134202	4815	7	7	17	1.43	4.1e-05	52160.2	UNREADABLE	Tb927.8.2760 | organism=Trypanosoma_brucei_TREU927 | product=50S ribosome-binding GTPase, putative | location=Tb927_08_v5.1:815547-816984(+) | length=477 | sequence_SO=chromosome | SO=protein_coding
Tb927.11.1700	0.000129803	6487	6	8	19.5	2.64	1.1e-06	61631.7	UNREADABLE	Tb927.11.1700 | organism=Trypanosoma_brucei_TREU927 | product=hypothetical protein, conserved | location=Tb927_11_v5.1:518427-520139(-) | length=570 | sequence_SO=chromosome | SO=protein_coding
mL67	0.00012843	1931	12	12	18.1	2.1	7.9e-06	93436.1	UNREADABLE	Tb927.11.1630 | organism=Trypanosoma_brucei_TREU927 | product=hypothetical protein, conserved | location=Tb927_11_v5.1:503305-505800(-) | length=831 | sequence_SO=chromosome | SO=protein_coding
mL43	0.000128006	2190	4	4	11.2	0.63	0.00043	31248.6	UNREADABLE	Tb927.4.4600 | organism=Trypanosoma_brucei_TREU927 | product=Mitochondrial ribosomal protein L51 / S25 / CI-B8 domain containing protein, putative | location=Tb927_04_v5.1:1274396-1275178(-) | length=260 | sequence_SO=chromosome | SO=protein_coding
mL75	0.000125996	10491	5	5	17	0.76	0.00046	39683.8	UNREADABLE	Tb11.v5.0637 | organism=Trypanosoma_brucei_TREU927 | product=hypothetical protein, conserved | location=Tb927_11_bin_v5.1:3104792-3105820(-) | length=342 | sequence_SO=random_sequence | SO=protein_coding
uL22m	0.000125053	5311	4	4	11.5	2.03	1.6e-05	31986.4	UNREADABLE	Tb927.7.2760 | organism=Trypanosoma_brucei_TREU927 | product=ribosomal protein L22p/L17e, putative | location=Tb927_07_v5.1:719444-720280(+) | length=278 | sequence_SO=chromosome | SO=protein_coding
Tb927.4.4610	0.000115517	1167	4	4	18.5	1.61	5.6e-05	34626.8	UNREADABLE	Tb927.4.4610 | organism=Trypanosoma_brucei_TREU927 | product=hypothetical protein, conserved | location=Tb927_04_v5.1:1275713-1276672(-) | length=319 | sequence_SO=chromosome | SO=protein_coding
RESC5	0.000115327	9224	4	4	9.4	0.75	0.0002	34683.9	UNREADABLE	Tb927.10.11870 | organism=Trypanosoma_brucei_TREU927 | product=mitochondrial RNA binding protein (MRB11870) | location=Tb927_10_v5.1:2898295-2899227(+) | length=310 | sequence_SO=chromosome | SO=protein_coding
RESC8	0.000114665	8710	7	7	13.9	2.28	6.2e-07	61047.6	UNREADABLE	Tb927.10.10130 | organism=Trypanosoma_brucei_TREU927 | product=mitochondrial RNA binding complex 1 subunit (MRB10130) | location=Tb927_10_v5.1:2495034-2496671(+) | length=545 | sequence_SO=chromosome | SO=protein_coding
mL78	0.000114111	7958	4	4	11.9	1.13	0.00037	35053.7	UNREADABLE	Tb927.10.11050 | organism=Trypanosoma_brucei_TREU927 | product=hypothetical protein, conserved | location=Tb927_10_v5.1:2696668-2697606(-) | length=312 | sequence_SO=chromosome | SO=protein_coding
mL95	0.000112533	7864	2	2	19.2	0.44	0.002	17772.5	UNREADABLE	Tb927.10.11370 | organism=Trypanosoma_brucei_TREU927 | product=hypothetical protein, conserved | location=Tb927_10_v5.1:2775042-2775482(+) | length=146 | sequence_SO=chromosome | SO=protein_coding
Tb927.6.1870	0.000107429	4968	4	5	14.3	1.93	3.9e-05	46542.3	UNREADABLE	Tb927.6.1870 | organism=Trypanosoma_brucei_TREU927 | product=eukaryotic translation initiation factor 4E, putative | location=Tb927_06_v5.1:621138-622421(-) | length=427 | sequence_SO=chromosome | SO=protein_coding
RESC7	0.000107251	9519	2	2	25.9	1.37	0.00013	18647.8	UNREADABLE	Tb927.11.9140 | organism=Trypanosoma_brucei_TREU927 | product=mitochondrial RNA binding complex 1 subunit (MRB0880) | location=Tb927_11_v5.1:2503195-2503876(+) | length=174 | sequence_SO=chromosome | SO=protein_coding
Tb927.7.3510	0.000106295	3606	6	6	17	1.97	1.1e-05	56446.6	UNREADABLE	Tb927.7.3510 | organism=Trypanosoma_brucei_TREU927 | product=hypothetical protein, conserved | location=Tb927_07_v5.1:907225-908673(-) | length=482 | sequence_SO=chromosome | SO=protein_coding
Tb927.10.14700	0.000106097	2546	4	4	10.8	1.88	8.3e-05	37701.2	UNREADABLE	Tb927.10.14700 | organism=Trypanosoma_brucei_TREU927 | product=hypothetical protein, conserved | location=Tb927_10_v5.1:3590505-3591533(-) | length=342 | sequence_SO=chromosome | SO=protein_coding
mL64	0.000105352	7312	2	3	11.2	1.72	1.2e-05	28476.1	UNREADABLE	Tb927.11.11630 | organism=Trypanosoma_brucei_TREU927 | product=hypothetical protein, conserved | location=Tb927_11_v5.1:3121203-3121931(+) | length=242 | sequence_SO=chromosome | SO=protein_coding
mL81	0.000102372	4171	3	3	12.2	1.34	0.00011	29304.8	UNREADABLE	Tb927.11.5530 | organism=Trypanosoma_brucei_TREU927 | product=hypothetical protein, conserved | location=Tb927_11_v5.1:1569061-1569849(+) | length=262 | sequence_SO=chromosome | SO=protein_coding
mL71	9.9496e-05	21	5	5	10	1.33	0.00023	50253.3	UNREADABLE	Tb927.7.3460 | organism=Trypanosoma_brucei_TREU927 | product=hypothetical protein, conserved | location=Tb927_07_v5.1:893400-894749(-) | length=449 | sequence_SO=chromosome | SO=protein_coding
KRIPP9	9.94827e-05	4701	9	9	12.3	2.11	1.6e-05	90468	UNREADABLE	Tb927.8.3170 | organism=Trypanosoma_brucei_TREU927 | product=hypothetical protein, conserved | location=Tb927_08_v5.1:942936-945326(+) | length=796 | sequence_SO=chromosome | SO=protein_coding
RESC18	9.80051e-05	4821	4	4	13.7	2.08	5.1e-06	40814.2	UNREADABLE	Tb927.1.3010 | organism=Trypanosoma_brucei_TREU927 | product=mRNA processing protein, putative | location=Tb927_01_v5.1:668456-669910(+) | length=372 | sequence_SO=chromosome | SO=protein_coding
bL9m	9.68276e-05	4018	3	3	11	1.26	4.2e-05	30982.9	UNREADABLE	Tb927.5.3410 | organism=Trypanosoma_brucei_TREU927 | product=hypothetical protein, conserved | location=Tb927_05_v5.1:1134699-1135490(-) | length=263 | sequence_SO=chromosome | SO=protein_coding
bL21m	9.59122e-05	5805	2	2	11.7	0.54	0.00031	20852.4	UNREADABLE	Tb927.7.4140 | organism=Trypanosoma_brucei_TREU927 | product=ribosomal protein L21, putative | location=Tb927_07_v5.1:1103801-1104367(+) | length=188 | sequence_SO=chromosome | SO=protein_coding
RESC3	9.42006e-05	8806	5	5	13.1	1.88	2.3e-05	53078.2	UNREADABLE	Tb927.11.16860 | organism=Trypanosoma_brucei_TREU927 | product=mitochondrial RNA binding protein (MRB8620) | location=Tb927_11_v5.1:4491811-4493259(-) | length=482 | sequence_SO=chromosome | SO=protein_coding
uL29m	9.26252e-05	6089	5	5	11.3	1.21	0.00014	53981	UNREADABLE	Tb927.9.7170 | organism=Trypanosoma_brucei_TREU927 | product=Mitochondrial 39-S ribosomal protein L47 (MRP-L47), putative | location=Tb927_09_v5.1:1161472-1162890(+) | length=471 | sequence_SO=chromosome | SO=protein_coding
RESC4	9.11281e-05	11041	11	11	11.5	1.61	1.4e-05	120709	UNREADABLE	Tb11.02.5390b | organism=Trypanosoma_brucei_TREU927 | product=mRNA processing protein, putative | location=Tb927_11_bin_v5.1:653545-656808(+) | length=1087 | sequence_SO=random_sequence | SO=protein_coding
mL89	9.01937e-05	4286	2	2	13.8	0.28	0.0022	22174.5	UNREADABLE	Tb927.3.820 | organism=Trypanosoma_brucei_TREU927 | product=hypothetical protein, conserved | location=Tb927_03_v5.1:192902-193468(-) | length=188 | sequence_SO=chromosome | SO=protein_coding
mL88	9.01319e-05	2117	2	2	9.5	1.09	0.00026	22189.7	UNREADABLE	Tb927.8.1880 | organism=Trypanosoma_brucei_TREU927 | product=hypothetical protein, conserved | location=Tb927_08_v5.1:612712-613284(-) | length=190 | sequence_SO=chromosome | SO=protein_coding
mS57	8.71712e-05	927	4	4	15.7	0.63	0.0006	45886.7	UNREADABLE	Tb927.6.2080 | organism=Trypanosoma_brucei_TREU927 | product=hypothetical protein, conserved | location=Tb927_06_v5.1:674321-675539(-) | length=396 | sequence_SO=chromosome | SO=protein_coding
mS23	8.45923e-05	5031	3	3	9	1.97	9.5e-06	35464.2	UNREADABLE	Tb927.5.1510 | organism=Trypanosoma_brucei_TREU927 | product=hypothetical protein, conserved | location=Tb927_05_v5.1:534204-535142(-) | length=312 | sequence_SO=chromosome | SO=protein_coding
uS17m	8.42649e-05	5919	3	3	11.7	1.57	7.5e-06	35602	UNREADABLE	Tb927.9.11280 | organism=Trypanosoma_brucei_TREU927 | product=unspecified product | location=Tb927_09_v5.1:1782210-1783133(+) | length=307 | sequence_SO=chromosome | SO=protein_coding
Tb927.11.8870	8.24257e-05	9199	5	5	11.2	0.84	0.0001	60660.7	UNREADABLE	Tb927.11.8870 | organism=Trypanosoma_brucei_TREU927 | product=DEAD-box ATP-dependent RNA helicase, mitochondrial (MHEL61) | location=Tb927_11_v5.1:2440369-2442009(+) | length=546 | sequence_SO=chromosome | SO=protein_coding
Tb927.11.12930	8.17741e-05	2495	7	7	12.9	2.02	8.3e-06	85601.7	UNREADABLE	Tb927.11.12930 | organism=Trypanosoma_brucei_TREU927 | product=DEAD-box helicase, putative | location=Tb927_11_v5.1:3464527-3466788(-) | length=753 | sequence_SO=chromosome | SO=protein_coding
Tb927.6.3600	8.12782e-05	8095	4	4	10.3	1.97	1.1e-05	49213.7	UNREADABLE	Tb927.6.3600 | organism=Trypanosoma_brucei_TREU927 | product=hypothetical protein, conserved | location=Tb927_06_v5.1:1074932-1076251(-) | length=439 | sequence_SO=chromosome | SO=protein_coding
Tb927.9.9150	7.94377e-05	2603	4	4	12	1.75	4.4e-05	50353.9	UNREADABLE	Tb927.9.9150 | organism=Trypanosoma_brucei_TREU927 | product=GTP-binding protein, putative | location=Tb927_09_v5.1:1457587-1458942(-) | length=451 | sequence_SO=chromosome | SO=protein_coding
RESC12	7.78362e-05	9125	8	8	8.4	2.04	1.5e-05	102780	UNREADABLE	Tb927.4.4160 | organism=Trypanosoma_brucei_TREU927 | product=mitochondrial RNA binding protein (MRB4160) | location=Tb927_04_v5.1:1100829-1103576(-) | length=915 | sequence_SO=chromosome | SO=protein_coding
uS9m	7.74136e-05	10529	3	3	13.4	0.51	0.0015	38752.9	UNREADABLE	Tb11.v5.0685 | organism=Trypanosoma_brucei_TREU927 | product=hypothetical protein, conserved | location=Tb927_11_bin_v5.1:3441537-3442571(+) | length=344 | sequence_SO=random_sequence | SO=protein_coding
Tb927.8.6800	7.73247e-05	3487	5	5	10.1	1.99	7e-06	64662.4	UNREADABLE	Tb927.8.6800 | organism=Trypanosoma_brucei_TREU927 | product=hypothetical protein, conserved | location=Tb927_08_v5.1:1964700-1966457(-) | length=585 | sequence_SO=chromosome | SO=protein_coding
mL98	7.72457e-05	7255	1	1	12.4	0.36	0.0058	12945.7	UNREADABLE	Tb927.10.13770 | organism=Trypanosoma_brucei_TREU927 | product=hypothetical protein, conserved | location=Tb927_10_v5.1:3360531-3360872(-) | length=113 | sequence_SO=chromosome | SO=protein_coding
mL77	7.71278e-05	2999	3	3	13.6	1.59	4.4e-05	38896.5	UNREADABLE	Tb927.6.2480 | organism=Trypanosoma_brucei_TREU927 | product=chaperone protein DNAj, putative | location=Tb927_06_v5.1:757526-758563(+) | length=345 | sequence_SO=chromosome | SO=protein_coding
Tb927.8.3300	7.70292e-05	142	6	6	9.4	0.58	0.00096	77892.5	UNREADABLE	Tb927.8.3300 | organism=Trypanosoma_brucei_TREU927 | product=hypothetical protein, conserved | location=Tb927_08_v5.1:992479-994554(+) | length=691 | sequence_SO=chromosome | SO=protein_coding
RESC17	7.64029e-05	4652	3	3	9.5	0.42	0.00072	39265.5	UNREADABLE	Tb927.10.1730 | organism=Trypanosoma_brucei_TREU927 | product=hypothetical protein, conserved | location=Tb927_10_v5.1:461717-462790(+) | length=357 | sequence_SO=chromosome | SO=protein_coding
RESC16	7.55277e-05	6494	4	4	10.3	3.51	1.2e-08	52960.7	UNREADABLE	Tb927.6.1200 | organism=Trypanosoma_brucei_TREU927 | product=hypothetical protein, conserved | location=Tb927_06_v5.1:459709-461115(-) | length=468 | sequence_SO=chromosome | SO=protein_coding
Tb927.11.5990	7.21417e-05	3345	5	5	7.1	0.34	0.0023	69308	UNREADABLE	Tb927.11.5990 | organism=Trypanosoma_brucei_TREU927 | product=hypothetical protein, conserved | location=Tb927_11_v5.1:1697529-1699379(-) | length=616 | sequence_SO=chromosome | SO=protein_coding
Tb927.10.14550	7.006e-05	7753	5	5	8.3	2.22	1.9e-05	71367.4	UNREADABLE	Tb927.10.14550 | organism=Trypanosoma_brucei_TREU927 | product=ATP-dependent DEAD/H RNA helicase, putative | location=Tb927_10_v5.1:3565941-3567923(-) | length=660 | sequence_SO=chromosome | SO=protein_coding
KPAF4	6.99177e-05	1930	3	3	6.4	0.91	0.00029	42907.6	UNREADABLE	Tb927.10.10160 | organism=Trypanosoma_brucei_TREU927 | product=pentatricopeptide repeat domain containing protein, putative | location=Tb927_10_v5.1:2500846-2502012(+) | length=388 | sequence_SO=chromosome | SO=protein_coding
m34	6.97024e-05	1145	2	2	13.6	1.59	3e-05	28693.4	UNREADABLE	Tb927.8.5280 | organism=Trypanosoma_brucei_TREU927 | product=hypothetical protein, conserved | location=Tb927_08_v5.1:1573771-1574544(+) | length=257 | sequence_SO=chromosome | SO=protein_coding
mt-SAF1	6.68924e-05	2232	8	8	9.1	1.74	1.7e-05	119595	UNREADABLE	Tb927.11.5060 | organism=Trypanosoma_brucei_TREU927 | product=Mitochondrial small ribosomal subunit Rsm22, putative | location=Tb927_11_v5.1:1444733-1447858(+) | length=1041 | sequence_SO=chromosome | SO=protein_coding
mS53	6.65457e-05	6439	5	5	9	0.74	0.00019	75136.3	UNREADABLE	Tb927.9.6510 | organism=Trypanosoma_brucei_TREU927 | product=hypothetical protein, conserved | location=Tb927_09_v5.1:1068920-1070920(+) | length=666 | sequence_SO=chromosome | SO=protein_coding
Tb927.7.3550	6.51392e-05	2006	9	9	8.9	1.45	4.9e-05	138166	UNREADABLE	Tb927.7.3550 | organism=Trypanosoma_brucei_TREU927 | product=hypothetical protein, conserved | location=Tb927_07_v5.1:914750-918475(-) | length=1241 | sequence_SO=chromosome | SO=protein_coding
Tb927.5.3360	6.42012e-05	3946	3	3	9.7	1	0.00022	46728.1	UNREADABLE	Tb927.5.3360 | organism=Trypanosoma_brucei_TREU927 | product=50S ribosomal protein L2, putative | location=Tb927_05_v5.1:1121720-1122955(-) | length=411 | sequence_SO=chromosome | SO=protein_coding
KRIPP12	6.36834e-05	2763	4	4	7.4	1.88	2e-05	62810.7	UNREADABLE	Tb927.4.2790 | organism=Trypanosoma_brucei_TREU927 | product=hypothetical protein, conserved | location=Tb927_04_v5.1:738781-740490(+) | length=569 | sequence_SO=chromosome | SO=protein_coding
Tb927.10.9350	6.36391e-05	2599	6	6	7.4	1.56	0.00021	94281.6	UNREADABLE	Tb927.10.9350 | organism=Trypanosoma_brucei_TREU927 | product=hypothetical protein, conserved | location=Tb927_10_v5.1:2313978-2316545(+) | length=855 | sequence_SO=chromosome | SO=protein_coding
Tb927.5.3870	6.09483e-05	355	5	5	8.5	2.13	1.1e-05	82036.8	UNREADABLE	Tb927.5.3870 | organism=Trypanosoma_brucei_TREU927 | product=hypothetical protein, conserved | location=Tb927_05_v5.1:1261783-1263978(+) | length=731 | sequence_SO=chromosome | SO=protein_coding
mt-SAF11	6.0736e-05	10618	4	4	8.7	1.13	6.2e-05	65858.8	UNREADABLE	Tb11.v5.0465 | organism=Trypanosoma_brucei_TREU927 | product=tRNA pseudouridine synthase A-like protein, putative | location=Tb927_11_bin_v5.1:1886084-1887850(+) | length=588 | sequence_SO=random_sequence | SO=protein_coding
mt-SAF2	6.03696e-05	5260	7	7	8	2.19	1e-05	115952	UNREADABLE	Tb927.1.2990 | organism=Trypanosoma_brucei_TREU927 | product=PPR repeat family, putative | location=Tb927_01_v5.1:663658-666732(+) | length=1024 | sequence_SO=chromosome | SO=protein_coding
mS55	6.00093e-05	6855	3	4	7.4	2.53	3.5e-06	66656.3	UNREADABLE	Tb927.3.5240 | organism=Trypanosoma_brucei_TREU927 | product=hypothetical protein, conserved | location=Tb927_03_v5.1:1470948-1472693(+) | length=581 | sequence_SO=chromosome | SO=protein_coding
uS15m	5.96321e-05	9489	3	3	6.3	1.03	7.8e-05	50308.5	UNREADABLE	Tb927.1.1200 | organism=Trypanosoma_brucei_TREU927 | product=SSU ribosomal protein, mitochondrial (MRPS15) | location=Tb927_01_v5.1:323179-324486(+) | length=429 | sequence_SO=chromosome | SO=protein_coding
Tb927.5.2070	5.81755e-05	8341	4	4	5	1.16	9.6e-05	68757.5	UNREADABLE	Tb927.5.2070 | organism=Trypanosoma_brucei_TREU927 | product=hypothetical protein, conserved | location=Tb927_05_v5.1:710186-712444(-) | length=634 | sequence_SO=chromosome | SO=protein_coding
mt-SAF10	5.77772e-05	6645	3	4	8.7	1.44	4.5e-05	69231.5	UNREADABLE	Tb927.11.2180 | organism=Trypanosoma_brucei_TREU927 | product=hypothetical protein, conserved | location=Tb927_11_v5.1:617673-619601(+) | length=642 | sequence_SO=chromosome | SO=protein_coding
mt-SAF5	5.76318e-05	6493	5	5	7.8	1.58	4.8e-05	86757.7	UNREADABLE	Tb927.11.15850 | organism=Trypanosoma_brucei_TREU927 | product=kinteoplast poly(A) polymerase complex 1 subunit | location=Tb927_11_v5.1:4198210-4200474(-) | length=754 | sequence_SO=chromosome | SO=protein_coding
mS59	5.66413e-05	6916	2	2	8.5	0.45	0.00079	35309.9	UNREADABLE	Tb927.10.3250 | organism=Trypanosoma_brucei_TREU927 | product=hypothetical protein, conserved | location=Tb927_10_v5.1:839977-840900(+) | length=307 | sequence_SO=chromosome | SO=protein_coding
Tb927.7.3030	5.62232e-05	365	2	2	7.4	0.29	0.0025	35572.5	UNREADABLE	Tb927.7.3030 | organism=Trypanosoma_brucei_TREU927 | product=hypothetical protein, conserved | location=Tb927_07_v5.1:762879-764387(+) | length=309 | sequence_SO=chromosome | SO=protein_coding
uS11m	5.28148e-05	1362	2	2	5.2	0.47	0.0014	37868.2	UNREADABLE	Tb927.10.10400 | organism=Trypanosoma_brucei_TREU927 | product=hypothetical protein, conserved | location=Tb927_10_v5.1:2564023-2565003(-) | length=326 | sequence_SO=chromosome | SO=protein_coding
mS51	5.26528e-05	9369	5	5	5.7	1.14	0.00024	94961.7	UNREADABLE	Tb927.11.5500 | organism=Trypanosoma_brucei_TREU927 | product=Mitochondrial SSU ribosomal protein, putative (KRIPP1) | location=Tb927_11_v5.1:1562754-1565192(+) | length=812 | sequence_SO=chromosome | SO=protein_coding
RESC12A	4.97985e-05	9268	5	5	6.7	0.55	0.001	100405	UNREADABLE	Tb927.8.8170 | organism=Trypanosoma_brucei_TREU927 | product=mitochondrial RNA binding protein 1, putative (MRB8170) | location=Tb927_08_v5.1:2416165-2418882(+) | length=905 | sequence_SO=chromosome | SO=protein_coding
RESC10	4.95988e-05	8988	3	3	7.2	0.81	0.0001	60485.3	UNREADABLE	Tb927.7.800 | organism=Trypanosoma_brucei_TREU927 | product=mitochondrial RNA binding complex 1 subunit (MRB800) | location=Tb927_07_v5.1:181258-182889(-) | length=543 | sequence_SO=chromosome | SO=protein_coding
Tb927.9.13630	4.94554e-05	5526	2	2	7	0.94	0.00016	40440.5	UNREADABLE	Tb927.9.13630 | organism=Trypanosoma_brucei_TREU927 | product=hypothetical protein, conserved | location=Tb927_09_v5.1:2169606-2170752(-) | length=372 | sequence_SO=chromosome | SO=protein_coding
mS52	4.71332e-05	7068	3	4	3.7	1.02	0.00034	84865.9	UNREADABLE	Tb927.11.2530 | organism=Trypanosoma_brucei_TREU927 | product=Mitochondrial SSU ribosomal protein, putative | location=Tb927_11_v5.1:745647-747890(-) | length=747 | sequence_SO=chromosome | SO=protein_coding
Tb927.11.10390	4.64944e-05	983	4	4	6.3	1.53	3e-05	86031.8	UNREADABLE	Tb927.11.10390 | organism=Trypanosoma_brucei_TREU927 | product=hypothetical protein, conserved | location=Tb927_11_v5.1:2771771-2774095(+) | length=774 | sequence_SO=chromosome | SO=protein_coding
mL85	4.4185e-05	7551	1	1	6.6	0.87	0.00022	22632.1	UNREADABLE	Tb927.9.3640 | organism=Trypanosoma_brucei_TREU927 | product=hypothetical protein, conserved | location=Tb927_09_v5.1:729422-730018(+) | length=198 | sequence_SO=chromosome | SO=protein_coding
KMRP1	4.30043e-05	8695	1	1	6.3	1.21	0.00014	23253.5	UNREADABLE	Tb927.11.1710 | organism=Trypanosoma_brucei_TREU927 | product=guide RNA-binding protein of 21 kDa (gBP21) | location=Tb927_11_v5.1:520673-521445(-) | length=206 | sequence_SO=chromosome | SO=protein_coding
Tb927.10.4570	4.24019e-05	2062	4	4	5.7	1.11	0.00018	94335.4	UNREADABLE	Tb927.10.4570 | organism=Trypanosoma_brucei_TREU927 | product=elongation factor 2 | location=Tb927_10_v5.1:1166785-1169325(-) | length=846 | sequence_SO=chromosome | SO=protein_coding
Tb927.5.530	4.20157e-05	1056	3	3	4.4	0.94	0.00033	71401.8	UNREADABLE	Tb927.5.530 | organism=Trypanosoma_brucei_TREU927 | product=hypothetical protein, conserved | location=Tb927_05_v5.1:223790-225775(-) | length=661 | sequence_SO=chromosome | SO=protein_coding
Tb927.7.5630	4.10075e-05	1137	3	3	6	1.88	3.5e-05	73157.3	UNREADABLE	Tb927.7.5630 | organism=Trypanosoma_brucei_TREU927 | product=hypothetical protein, conserved | location=Tb927_07_v5.1:1523102-1525102(+) | length=666 | sequence_SO=chromosome | SO=protein_coding
Tb927.11.6440	4.09486e-05	5185	2	2	4.8	0.07	0.0072	48841.7	UNREADABLE	Tb927.11.6440 | organism=Trypanosoma_brucei_TREU927 | product=hypothetical protein, conserved | location=Tb927_11_v5.1:1820426-1821751(-) | length=441 | sequence_SO=chromosome | SO=protein_coding
mS35	4.07059e-05	1793	4	4	6.2	0.83	0.0018	98265.8	UNREADABLE	Tb927.11.1250 | organism=Trypanosoma_brucei_TREU927 | product=Mitochondrial SSU ribosomal protein, putative | location=Tb927_11_v5.1:363919-366543(+) | length=874 | sequence_SO=chromosome | SO=protein_coding
mL70	3.9683e-05	5007	2	2	4.7	0.45	0.00051	50399.4	UNREADABLE	Tb927.6.4200 | organism=Trypanosoma_brucei_TREU927 | product=hypothetical protein, conserved | location=Tb927_06_v5.1:1204503-1205837(-) | length=444 | sequence_SO=chromosome | SO=protein_coding
mt-SAF8	3.92776e-05	3635	3	3	6.5	1.33	3.1e-05	76379.5	UNREADABLE	Tb927.5.770 | organism=Trypanosoma_brucei_TREU927 | product=hypothetical protein, conserved | location=Tb927_05_v5.1:320711-322891(+) | length=726 | sequence_SO=chromosome | SO=protein_coding
Tb927.2.4400	3.65227e-05	3905	5	5	5.9	1.77	3.3e-05	136901	UNREADABLE	Tb927.2.4400 | organism=Trypanosoma_brucei_TREU927 | product=hypothetical protein, conserved | location=Tb927_02_v5.1:778463-782008(-) | length=1181 | sequence_SO=chromosome | SO=protein_coding
uL23m	3.47511e-05	838	1	1	6.1	1.22	0.00015	28776.1	UNREADABLE	Tb927.11.870 | organism=Trypanosoma_brucei_TREU927 | product=hypothetical protein, conserved | location=Tb927_11_v5.1:222721-223461(+) | length=246 | sequence_SO=chromosome | SO=protein_coding
Tb927.2.6070	3.17591e-05	9007	1	1	4.9	1.51	4.8e-05	31487	UNREADABLE	Tb927.2.6070 | organism=Trypanosoma_brucei_TREU927 | product=mitochondrial RNA binding complex 1 subunit (MRB6070) | location=Tb927_02_v5.1:1096360-1097217(+) | length=285 | sequence_SO=chromosome | SO=protein_coding
KRIPP21	2.95186e-05	7505	2	2	3.9	1.41	3e-05	67753.9	UNREADABLE	Tb927.2.4460 | organism=Trypanosoma_brucei_TREU927 | product=hypothetical protein, conserved | location=Tb927_02_v5.1:789035-790825(-) | length=596 | sequence_SO=chromosome | SO=protein_coding
Tb927.9.11350	2.90089e-05	7254	1	1	4.8	1.27	3.2e-05	34472.2	UNREADABLE	Tb927.9.11350 | organism=Trypanosoma_brucei_TREU927 | product=hypothetical protein, conserved | location=Tb927_09_v5.1:1784653-1786375(+) | length=310 | sequence_SO=chromosome | SO=protein_coding
MERS2	2.88202e-05	10761	3	3	4	1.04	0.00011	104094	UNREADABLE	Tb11.02.5120b | organism=Trypanosoma_brucei_TREU927 | product=mitochondrial edited mRNA stability factor 1 subunit, putative | location=Tb927_11_bin_v5.1:640028-642868(+) | length=946 | sequence_SO=random_sequence | SO=protein_coding
mS54	2.77941e-05	644	2	2	3.6	0.9	0.00019	71957.7	UNREADABLE	Tb927.5.1790 | organism=Trypanosoma_brucei_TREU927 | product=hypothetical protein, conserved | location=Tb927_05_v5.1:614586-616948(+) | length=631 | sequence_SO=chromosome | SO=protein_coding
KPAF2	2.7587e-05	9665	2	2	5.3	2.52	3e-07	72497.8	UNREADABLE	Tb927.11.14380 | organism=Trypanosoma_brucei_TREU927 | product=kinetoplast polyadenylation/uridylation factor 2 (KPAF2) | location=Tb927_11_v5.1:3826105-3828036(+) | length=643 | sequence_SO=chromosome | SO=protein_coding
Tb11.v5.0438	2.60212e-05	10717	1	1	2.9	1.07	0.00028	38430.2	UNREADABLE	Tb11.v5.0438 | organism=Trypanosoma_brucei_TREU927 | product=hypothetical protein, conserved | location=Tb927_11_bin_v5.1:1743584-1744615(-) | length=343 | sequence_SO=random_sequence | SO=protein_coding
Tb11.v5.0965	2.51198e-05	10779	4	4	3.2	0.87	0.00039	159237	UNREADABLE	Tb11.v5.0965 | organism=Trypanosoma_brucei_TREU927 | product=ATP-dependent DEAH-box RNA helicase, putative | location=Tb927_11_bin_v5.1:4941553-4945875(-) | length=1440 | sequence_SO=random_sequence | SO=protein_coding
Tb927.9.12720	2.32651e-05	4523	1	1	7.2	0.34	0.0062	42982.8	UNREADABLE	Tb927.9.12720 | organism=Trypanosoma_brucei_TREU927 | product=predicted zinc finger protein | location=Tb927_09_v5.1:2000371-2001543(+) | length=390 | sequence_SO=chromosome | SO=protein_coding
mS50	2.27992e-05	8302	3	3	3.8	0.8	0.00056	131584	UNREADABLE	Tb927.7.3050 | organism=Trypanosoma_brucei_TREU927 | product=hypothetical protein, conserved | location=Tb927_07_v5.1:770088-773585(+) | length=1165 | sequence_SO=chromosome | SO=protein_coding
Tb927.10.3510	2.02205e-05	4518	4	4	2.7	0.88	0.00022	197819	UNREADABLE	Tb927.10.3510 | organism=Trypanosoma_brucei_TREU927 | product=tRNA pseudouridine synthase D (TruD), putative | location=Tb927_10_v5.1:903295-908703(+) | length=1802 | sequence_SO=chromosome | SO=protein_coding
Tb927.7.2630	2.00122e-05	4229	2	2	3.3	0.48	0.00071	99939	UNREADABLE	Tb927.7.2630 | organism=Trypanosoma_brucei_TREU927 | product=50S ribosome-binding GTPase, putative | location=Tb927_07_v5.1:672629-675331(-) | length=900 | sequence_SO=chromosome | SO=protein_coding
Tb927.6.2350	1.93507e-05	1000	2	2	3	0.44	0.00045	103355	UNREADABLE	Tb927.6.2350 | organism=Trypanosoma_brucei_TREU927 | product=50S ribosome-binding GTPase, putative | location=Tb927_06_v5.1:723830-726604(+) | length=924 | sequence_SO=chromosome | SO=protein_coding
Tb927.10.5820	1.83088e-05	8279	2	2	2.3	0.81	0.00052	109237	UNREADABLE	Tb927.10.5820 | organism=Trypanosoma_brucei_TREU927 | product=predicted RanGDP binding protein | location=Tb927_10_v5.1:1443304-1446315(-) | length=1003 | sequence_SO=chromosome | SO=protein_coding
mL52	1.78726e-05	3477	3	3	1.8	1.72	4.4e-06	167854	UNREADABLE	Tb927.11.4650 | organism=Trypanosoma_brucei_TREU927 | product=hypothetical protein, conserved | location=Tb927_11_v5.1:1339544-1344112(+) | length=1522 | sequence_SO=chromosome | SO=protein_coding
Tb927.5.4080	1.71916e-05	3223	1	1	2.4	1.71	6.8e-06	58167.9	UNREADABLE	Tb927.5.4080 | organism=Trypanosoma_brucei_TREU927 | product=hypothetical protein, conserved | location=Tb927_05_v5.1:1309405-1311321(-) | length=533 | sequence_SO=chromosome | SO=protein_coding
KPAF3	1.71605e-05	11565	2	2	3.1	0.78	0.00027	116547	UNREADABLE	Tb927.9.12770 | organism=Trypanosoma_brucei_TREU927 | product=hypothetical protein, conserved | location=Tb927_09_v5.1:2009518-2012586(+) | length=1022 | sequence_SO=chromosome | SO=protein_coding
Tb927.10.15360	1.56255e-05	4864	3	3	2	1.31	9.7e-05	191994	UNREADABLE	Tb927.10.15360 | organism=Trypanosoma_brucei_TREU927 | product=hypothetical protein, conserved | location=Tb927_10_v5.1:3763602-3768911(+) | length=1769 | sequence_SO=chromosome | SO=protein_coding
Tb11.v5.0807	1.55611e-05	10506	1	1	1.6	0.87	0.00073	64262.7	UNREADABLE	Tb11.v5.0807 | organism=Trypanosoma_brucei_TREU927 | product=ribonuclease, putative | location=Tb927_11_bin_v5.1:4205482-4207182(+) | length=566 | sequence_SO=random_sequence | SO=protein_coding
mt-SAF7	1.30649e-05	639	1	1	2.1	0.53	0.0018	76540.9	UNREADABLE	Tb927.8.4860 | organism=Trypanosoma_brucei_TREU927 | product=hypothetical protein, conserved | location=Tb927_08_v5.1:1430923-1432962(-) | length=679 | sequence_SO=chromosome | SO=protein_coding
REH2	1.24056e-05	9133	3	3	1.7	1	9.7e-05	241826	UNREADABLE	Tb927.4.1500 | organism=Trypanosoma_brucei_TREU927 | product=RNA editing associated helicase 2 (REH2) | location=Tb927_04_v5.1:381085-387588(-) | length=2167 | sequence_SO=chromosome | SO=protein_coding
KPAF1	1.20852e-05	11183	1	1	1.5	0.67	0.00097	82745.6	UNREADABLE	Tb11.v5.0782 | organism=Trypanosoma_brucei_TREU927 | product=hypothetical protein, conserved | location=Tb927_11_bin_v5.1:4067068-4069242(+) | length=724 | sequence_SO=random_sequence | SO=protein_coding
Tb10.v4.0053	1.03346e-05	10165	4	5	0.9	1.29	0.00014	483813	UNREADABLE	Tb10.v4.0053 | organism=Trypanosoma_brucei_TREU927 | product=hypothetical protein | location=tryp_X-106b08.p1c:1-12357(-) | length=4119 | sequence_SO=contig | SO=protein_coding
Tb927.2.2210	8.8142e-06	1921	1	1	1.3	0.93	0.00027	113453	UNREADABLE	Tb927.2.2210 | organism=Trypanosoma_brucei_TREU927 | product=hypothetical protein, conserved | location=Tb927_02_v5.1:420570-423689(-) | length=1039 | sequence_SO=chromosome | SO=protein_coding
Tb927.11.16530	8.51027e-06	4874	1	1	1	0.62	0.0014	117505	UNREADABLE	Tb927.11.16530 | organism=Trypanosoma_brucei_TREU927 | product=hypothetical protein, conserved | location=Tb927_11_v5.1:4377515-4380721(-) | length=1068 | sequence_SO=chromosome | SO=protein_coding
Tb927.8.1050	6.83717e-06	decoy	2	2	1.5	0.79	0.0025	292519	UNREADABLE	Tb927.8.1050 | organism=Trypanosoma_brucei_TREU927 | product=hypothetical protein, conserved | location=Tb927_08_v5.1:329096-337057(-) | length=2653 | sequence_SO=chromosome | SO=protein_coding
Tb927.7.3330	1.98941e-06	7599	1	1	0.5	0.63	0.0045	502662	UNREADABLE	Tb927.7.3330 | organism=Trypanosoma_brucei_TREU927 | product=hypothetical protein, conserved | location=Tb927_07_v5.1:857042-870046(-) | length=4334 | sequence_SO=chromosome | SO=protein_coding

## Sheet: MERS2network
Names	NSF	Acc #	Num Unique	Peptide Count	% Cov	Best Disc Score	Best Expect Val	Protein MW	Species	Protein Name
MERS2	0.00339118	10876	106	353	63.7	7.46	1.8e-11	104094	UNREADABLE	Tb11.02.5120b | organism=Trypanosoma_brucei_TREU927 | product=mitochondrial edited mRNA stability factor 1 subunit, putative | location=Tb927_11_bin_v5.1:640028-642868(+) | length=946 | sequence_SO=random_sequence | SO=protein_coding
MERS1	0.00225243	9157	36	100	67.8	4.59	8.7e-09	44396.5	UNREADABLE	Tb927.11.15640 | organism=Trypanosoma_brucei_TREU927 | product=mitochondrial RNA binding complex 1 subunit (MERS1) | location=Tb927_11_v5.1:4147833-4149020(-) | length=395 | sequence_SO=chromosome | SO=protein_coding
RESC11A	0.000947328	8755	56	98	53.9	4.96	4.8e-10	103449	UNREADABLE	Tb927.8.8180 | organism=Trypanosoma_brucei_TREU927 | product=mitochondrial RNA binding complex 1 subunit (MRB8180) | location=Tb927_08_v5.1:2419530-2422334(+) | length=934 | sequence_SO=chromosome | SO=protein_coding
RESC11B	0.000928525	8783	54	96	45.8	4.96	4.8e-10	103390	UNREADABLE	Tb927.4.4150 | organism=Trypanosoma_brucei_TREU927 | product=mitochondrial RNA binding complex 1 subunit (MRB4150) | location=Tb927_04_v5.1:1097460-1100264(-) | length=934 | sequence_SO=chromosome | SO=protein_coding
RESC5	0.000807291	9360	16	28	39.7	1.51	4.3e-05	34683.9	UNREADABLE	Tb927.10.11870 | organism=Trypanosoma_brucei_TREU927 | product=mitochondrial RNA binding protein (MRB11870) | location=Tb927_10_v5.1:2898295-2899227(+) | length=310 | sequence_SO=chromosome | SO=protein_coding
RESC6	0.000796549	9683	29	46	46.5	3.93	5.5e-08	57749.1	UNREADABLE	Tb927.5.3010 | organism=Trypanosoma_brucei_TREU927 | product=guide RNA binding protein, putative, MRB1 complex subunit MRB3010 (MRB3010) | location=Tb927_05_v5.1:1001145-1002695(+) | length=516 | sequence_SO=chromosome | SO=protein_coding
RESC1	0.000780264	10653	24	41	52.2	4.08	1.7e-07	52546.3	UNREADABLE	Tb11.v5.0611 | organism=Trypanosoma_brucei_TREU927 | product=hypothetical protein, conserved | location=Tb927_11_bin_v5.1:2885121-2886542(+) | length=473 | sequence_SO=random_sequence | SO=protein_coding
RESC2	0.000775322	9321	23	43	35.8	4.32	3.7e-07	55460.8	UNREADABLE	Tb927.2.3800 | organism=Trypanosoma_brucei_TREU927 | product=MRB1-associated protein, guide RNA associated protein 1 (GAP1) | location=Tb927_02_v5.1:676599-678077(-) | length=492 | sequence_SO=chromosome | SO=protein_coding
Tb927.3.1590	0.000674197	9315	28	49	37.7	5.24	3.4e-09	72679	UNREADABLE	Tb927.3.1590 | organism=Trypanosoma_brucei_TREU927 | product=mitochondrial RNA binding complex 1 subunit (MRB1590) | location=Tb927_03_v5.1:414759-416765(-) | length=668 | sequence_SO=chromosome | SO=protein_coding
RESC7	0.000589882	9638	9	11	40.8	2.39	1.4e-06	18647.8	UNREADABLE	Tb927.11.9140 | organism=Trypanosoma_brucei_TREU927 | product=mitochondrial RNA binding complex 1 subunit (MRB0880) | location=Tb927_11_v5.1:2503195-2503876(+) | length=174 | sequence_SO=chromosome | SO=protein_coding
RESC3	0.000527524	8961	20	28	34.4	3.37	1.2e-07	53078.2	UNREADABLE	Tb927.11.16860 | organism=Trypanosoma_brucei_TREU927 | product=mitochondrial RNA binding protein (MRB8620) | location=Tb927_11_v5.1:4491811-4493259(-) | length=482 | sequence_SO=chromosome | SO=protein_coding
RESC13	0.000524618	9662	8	17	25.6	4.53	5e-08	32404.5	UNREADABLE	Tb927.10.10830 | organism=Trypanosoma_brucei_TREU927 | product=RGG-containing protein 2, MRB1-associated protein (RGG2) | location=Tb927_10_v5.1:2630304-2631266(-) | length=320 | sequence_SO=chromosome | SO=protein_coding
RESC8	0.000524181	8868	22	32	29.9	4.5	2.1e-09	61047.6	UNREADABLE	Tb927.10.10130 | organism=Trypanosoma_brucei_TREU927 | product=mitochondrial RNA binding complex 1 subunit (MRB10130) | location=Tb927_10_v5.1:2495034-2496671(+) | length=545 | sequence_SO=chromosome | SO=protein_coding
uS19m	0.000449762	733	8	9	54.1	1.67	0.00011	20010.6	UNREADABLE	Tb927.6.2180 | organism=Trypanosoma_brucei_TREU927 | product=hypothetical protein, conserved | location=Tb927_06_v5.1:695798-696316(+) | length=172 | sequence_SO=chromosome | SO=protein_coding
RESC12A	0.000438227	9399	37	44	41.2	3.77	2.8e-07	100405	UNREADABLE	Tb927.8.8170 | organism=Trypanosoma_brucei_TREU927 | product=mitochondrial RNA binding protein 1, putative (MRB8170) | location=Tb927_08_v5.1:2416165-2418882(+) | length=905 | sequence_SO=chromosome | SO=protein_coding
RESC4	0.000422503	11156	41	51	35.6	4.42	1.4e-08	120709	UNREADABLE	Tb11.02.5390b | organism=Trypanosoma_brucei_TREU927 | product=mRNA processing protein, putative | location=Tb927_11_bin_v5.1:653545-656808(+) | length=1087 | sequence_SO=random_sequence | SO=protein_coding
mL42	0.000417347	1355	8	9	54	3.2	3.9e-08	21564.8	UNREADABLE	Tb927.11.10080 | organism=Trypanosoma_brucei_TREU927 | product=hypothetical protein, conserved | location=Tb927_11_v5.1:2704420-2704989(+) | length=189 | sequence_SO=chromosome | SO=protein_coding
bS18m	0.000406295	9032	14	15	53.4	2.14	1.9e-05	36919	UNREADABLE	Tb927.10.6850 | organism=Trypanosoma_brucei_TREU927 | product=Mitochondrial ribosomal protein S18, putative, mitochondrial RNA binding complex 1 subunit, mitochondrial edited mRNA stability factor 1 subunit, kinteoplast poly(A) polymerase complex 1 subunit (MRPS18) | location=Tb927_10_v5.1:1724701-1725663(+) | length=320 | sequence_SO=chromosome | SO=protein_coding
Tb927.11.8200	0.000390436	6453	4	5	33.3	2.92	1.8e-06	12806.2	UNREADABLE	Tb927.11.8200 | organism=Trypanosoma_brucei_TREU927 | product=ribosomal protein S26, putative | location=Tb927_11_v5.1:2305896-2306231(+) | length=111 | sequence_SO=chromosome | SO=protein_coding
Tb927.9.5150	0.000368406	9744	3	5	28.6	2.7	3.9e-07	13572	UNREADABLE	Tb927.9.5150 | organism=Trypanosoma_brucei_TREU927 | product=ribosomal protein S6, putative, NHP2/RS6-like protein (NHP2) | location=Tb927_09_v5.1:912912-913292(+) | length=126 | sequence_SO=chromosome | SO=protein_coding
mL72	0.000345196	1235	15	17	34	3.3	7.4e-08	49247.4	UNREADABLE	Tb927.6.3930 | organism=Trypanosoma_brucei_TREU927 | product=hypothetical protein, conserved | location=Tb927_06_v5.1:1156893-1158173(-) | length=426 | sequence_SO=chromosome | SO=protein_coding
RESC12	0.000340533	9265	30	35	31.4	2.86	1.1e-06	102780	UNREADABLE	Tb927.4.4160 | organism=Trypanosoma_brucei_TREU927 | product=mitochondrial RNA binding protein (MRB4160) | location=Tb927_04_v5.1:1100829-1103576(-) | length=915 | sequence_SO=chromosome | SO=protein_coding
mL75	0.00032759	10605	11	13	36.5	4.64	5.7e-10	39683.8	UNREADABLE	Tb11.v5.0637 | organism=Trypanosoma_brucei_TREU927 | product=hypothetical protein, conserved | location=Tb927_11_bin_v5.1:3104792-3105820(-) | length=342 | sequence_SO=random_sequence | SO=protein_coding
mL49	0.000326935	7924	6	8	24.8	1.63	3.2e-05	24469.7	UNREADABLE	Tb927.5.3110 | organism=Trypanosoma_brucei_TREU927 | product=hypothetical protein, conserved | location=Tb927_05_v5.1:1025483-1026139(-) | length=218 | sequence_SO=chromosome | SO=protein_coding
mL89	0.000315678	4255	6	7	29.8	1.15	0.00017	22174.5	UNREADABLE	Tb927.3.820 | organism=Trypanosoma_brucei_TREU927 | product=hypothetical protein, conserved | location=Tb927_03_v5.1:192902-193468(-) | length=188 | sequence_SO=chromosome | SO=protein_coding
mS34	0.000313661	1202	8	9	55.6	1.96	2.4e-05	28693.4	UNREADABLE	Tb927.8.5280 | organism=Trypanosoma_brucei_TREU927 | product=hypothetical protein, conserved | location=Tb927_08_v5.1:1573771-1574544(+) | length=257 | sequence_SO=chromosome | SO=protein_coding
mL86	0.000313616	3524	7	7	40.3	2.72	3.8e-07	22320.3	UNREADABLE	Tb927.5.4120 | organism=Trypanosoma_brucei_TREU927 | product=hypothetical protein, conserved | location=Tb927_05_v5.1:1318264-1318839(-) | length=191 | sequence_SO=chromosome | SO=protein_coding
mS59	0.000311527	7078	11	11	35.5	3.2	7.2e-06	35309.9	UNREADABLE	Tb927.10.3250 | organism=Trypanosoma_brucei_TREU927 | product=hypothetical protein, conserved | location=Tb927_10_v5.1:839977-840900(+) | length=307 | sequence_SO=chromosome | SO=protein_coding
RESC10	0.000297593	9133	15	18	22.7	3.18	2.2e-07	60485.3	UNREADABLE	Tb927.7.800 | organism=Trypanosoma_brucei_TREU927 | product=mitochondrial RNA binding complex 1 subunit (MRB800) | location=Tb927_07_v5.1:181258-182889(-) | length=543 | sequence_SO=chromosome | SO=protein_coding
bL20m	0.000287438	1273	5	7	22.5	3.24	1.3e-06	24353.1	UNREADABLE	Tb927.11.10170 | organism=Trypanosoma_brucei_TREU927 | product=hypothetical protein, conserved | location=Tb927_11_v5.1:2721501-2722142(+) | length=213 | sequence_SO=chromosome | SO=protein_coding
mS70	0.000282504	1643	5	6	31.8	2.29	6.9e-06	21238.6	UNREADABLE	Tb927.11.10400 | organism=Trypanosoma_brucei_TREU927 | product=hypothetical protein, conserved | location=Tb927_11_v5.1:2774545-2775084(+) | length=179 | sequence_SO=chromosome | SO=protein_coding
mS53	0.000279492	6598	18	21	26	2.15	4.9e-05	75136.3	UNREADABLE	Tb927.9.6510 | organism=Trypanosoma_brucei_TREU927 | product=hypothetical protein, conserved | location=Tb927_09_v5.1:1068920-1070920(+) | length=666 | sequence_SO=chromosome | SO=protein_coding
mL76	0.000278382	8515	11	11	33.6	1.63	5.6e-05	39514.1	UNREADABLE	Tb927.11.10570 | organism=Trypanosoma_brucei_TREU927 | product=hypothetical protein, conserved | location=Tb927_11_v5.1:2816251-2817252(+) | length=333 | sequence_SO=chromosome | SO=protein_coding
uL16m	0.000261365	223	5	5	52.7	1.73	5.8e-05	19130.3	UNREADABLE	Tb927.7.3960 | organism=Trypanosoma_brucei_TREU927 | product=50S ribosomal protein L16, putative | location=Tb927_07_v5.1:1037773-1038386(+) | length=167 | sequence_SO=chromosome | SO=protein_coding
bL9m	0.000258207	4009	8	8	38.4	2.59	1.6e-05	30982.9	UNREADABLE	Tb927.5.3410 | organism=Trypanosoma_brucei_TREU927 | product=hypothetical protein, conserved | location=Tb927_05_v5.1:1134699-1135490(-) | length=263 | sequence_SO=chromosome | SO=protein_coding
mL68	0.000254875	7499	15	16	34.9	3.99	5.6e-07	62775.9	UNREADABLE	Tb927.10.600 | organism=Trypanosoma_brucei_TREU927 | product=hypothetical protein, conserved | location=Tb927_10_v5.1:157880-159505(+) | length=541 | sequence_SO=chromosome | SO=protein_coding
mS23	0.000253777	4963	9	9	29.5	1.91	3.8e-06	35464.2	UNREADABLE	Tb927.5.1510 | organism=Trypanosoma_brucei_TREU927 | product=hypothetical protein, conserved | location=Tb927_05_v5.1:534204-535142(-) | length=312 | sequence_SO=chromosome | SO=protein_coding
uS14m	0.000251698	6835	5	5	32.5	0.6	0.00091	19865.1	UNREADABLE	Tb927.8.1430 | organism=Trypanosoma_brucei_TREU927 | product=hypothetical protein, conserved | location=Tb927_08_v5.1:468569-469069(+) | length=166 | sequence_SO=chromosome | SO=protein_coding
bL21m	0.000239781	5961	4	5	21.8	0.55	0.0011	20852.4	UNREADABLE	Tb927.7.4140 | organism=Trypanosoma_brucei_TREU927 | product=ribosomal protein L21, putative | location=Tb927_07_v5.1:1103801-1104367(+) | length=188 | sequence_SO=chromosome | SO=protein_coding
Tb11.v5.0965	0.000238638	10894	34	38	24.4	4.59	2.5e-09	159237	UNREADABLE	Tb11.v5.0965 | organism=Trypanosoma_brucei_TREU927 | product=ATP-dependent DEAH-box RNA helicase, putative | location=Tb927_11_bin_v5.1:4941553-4945875(-) | length=1440 | sequence_SO=random_sequence | SO=protein_coding
mL70	0.000238098	4944	11	12	25.2	3.51	1.4e-07	50399.4	UNREADABLE	Tb927.6.4200 | organism=Trypanosoma_brucei_TREU927 | product=hypothetical protein, conserved | location=Tb927_06_v5.1:1204503-1205837(-) | length=444 | sequence_SO=chromosome | SO=protein_coding
uS10m	0.000233385	843	21	22	28.8	3.06	5.3e-07	94265	UNREADABLE	Tb927.5.4040 | organism=Trypanosoma_brucei_TREU927 | product=hypothetical protein, conserved | location=Tb927_05_v5.1:1300804-1303260(-) | length=817 | sequence_SO=chromosome | SO=protein_coding
bL27m	0.000229556	7575	5	5	22.7	1.61	7.4e-06	21781.2	UNREADABLE	Tb927.11.3640 | organism=Trypanosoma_brucei_TREU927 | product=hypothetical protein, conserved | location=Tb927_11_v5.1:1072715-1073272(+) | length=185 | sequence_SO=chromosome | SO=protein_coding
Tb927.2.4400	0.000226441	3904	27	31	28.6	3.81	9.8e-07	136901	UNREADABLE	Tb927.2.4400 | organism=Trypanosoma_brucei_TREU927 | product=hypothetical protein, conserved | location=Tb927_02_v5.1:778463-782008(-) | length=1181 | sequence_SO=chromosome | SO=protein_coding
mL94	0.000224642	931	4	4	35.8	2.15	6.4e-05	17806.1	UNREADABLE	Tb927.9.6910 | organism=Trypanosoma_brucei_TREU927 | product=hypothetical protein, conserved | location=Tb927_09_v5.1:1130249-1130737(+) | length=162 | sequence_SO=chromosome | SO=protein_coding
mL41	0.000221513	3396	5	5	15.7	1.44	4e-05	22572	UNREADABLE	Tb927.11.9830 | organism=Trypanosoma_brucei_TREU927 | product=hypothetical protein, conserved | location=Tb927_11_v5.1:2659500-2660165(+) | length=197 | sequence_SO=chromosome | SO=protein_coding
mL63	0.00022074	6431	4	4	26.6	1.33	0.00032	18120.9	UNREADABLE	Tb927.7.7010 | organism=Trypanosoma_brucei_TREU927 | product=hypothetical protein, conserved | location=Tb927_07_v5.1:2006122-2006586(-) | length=154 | sequence_SO=chromosome | SO=protein_coding
uS15m	0.000218651	9611	10	11	21	1.3	9.7e-05	50308.5	UNREADABLE	Tb927.1.1200 | organism=Trypanosoma_brucei_TREU927 | product=SSU ribosomal protein, mitochondrial (MRPS15) | location=Tb927_01_v5.1:323179-324486(+) | length=429 | sequence_SO=chromosome | SO=protein_coding
uS8m	0.000214188	5119	6	7	27.3	2	3.8e-05	32681.6	UNREADABLE	Tb927.10.13300 | organism=Trypanosoma_brucei_TREU927 | product=30S ribosomal protein S8, putative | location=Tb927_10_v5.1:3248464-3249312(-) | length=282 | sequence_SO=chromosome | SO=protein_coding
uS11m	0.000211259	1282	8	8	30.1	3.36	1.2e-06	37868.2	UNREADABLE	Tb927.10.10400 | organism=Trypanosoma_brucei_TREU927 | product=hypothetical protein, conserved | location=Tb927_10_v5.1:2564023-2565003(-) | length=326 | sequence_SO=chromosome | SO=protein_coding
Tb927.11.10960	0.000208991	2945	13	15	24	2.62	4.1e-06	71773.5	UNREADABLE	Tb927.11.10960 | organism=Trypanosoma_brucei_TREU927 | product=2OG-Fe(II) oxygenase superfamily, putative | location=Tb927_11_v5.1:2934247-2936199(+) | length=650 | sequence_SO=chromosome | SO=protein_coding
mS72	0.000207411	1178	4	4	25.2	1.44	3.1e-05	19285.4	UNREADABLE	Tb927.7.3240 | organism=Trypanosoma_brucei_TREU927 | product=hypothetical protein, conserved | location=Tb927_07_v5.1:834318-834809(+) | length=163 | sequence_SO=chromosome | SO=protein_coding
mL46	0.000205915	6238	5	7	29.7	3.78	1.8e-08	33994.6	UNREADABLE	Tb927.7.4710 | organism=Trypanosoma_brucei_TREU927 | product=39S mitochondrial ribosomal protein L46, putative | location=Tb927_07_v5.1:1252449-1253339(-) | length=296 | sequence_SO=chromosome | SO=protein_coding
mS52	0.000200316	7232	17	17	27	3.36	2.6e-08	84865.9	UNREADABLE	Tb927.11.2530 | organism=Trypanosoma_brucei_TREU927 | product=Mitochondrial SSU ribosomal protein, putative, mitochondrial RNA binding complex 1 subunit | location=Tb927_11_v5.1:745647-747890(-) | length=747 | sequence_SO=chromosome | SO=protein_coding
mL80	0.000200021	2820	6	6	24	0.88	0.00086	29996.8	UNREADABLE	Tb927.6.1440 | organism=Trypanosoma_brucei_TREU927 | product=hypothetical protein, conserved | location=Tb927_06_v5.1:511878-512654(-) | length=258 | sequence_SO=chromosome | SO=protein_coding
mS71	0.000199468	6791	3	4	13.6	1.97	4.2e-05	20053.3	UNREADABLE	Tb927.11.11130 | organism=Trypanosoma_brucei_TREU927 | product=hypothetical protein, conserved | location=Tb927_11_v5.1:2979490-2979999(+) | length=169 | sequence_SO=chromosome | SO=protein_coding
uS9m	0.000199372	1978	9	10	26	3.1	2e-06	50157.5	UNREADABLE	Tb927.8.3110 | organism=Trypanosoma_brucei_TREU927 | product=ribosomal protein S9/S16, putative | location=Tb927_08_v5.1:932090-933421(+) | length=443 | sequence_SO=chromosome | SO=protein_coding
mS48	0.000198456	1498	37	40	21.1	2.59	8.4e-07	201556	UNREADABLE	Tb927.8.5200 | organism=Trypanosoma_brucei_TREU927 | product=hypothetical protein, conserved | location=Tb927_08_v5.1:1549691-1555057(+) | length=1788 | sequence_SO=chromosome | SO=protein_coding
Tb927.7.3030	0.000196781	455	7	7	27.5	2.39	8.2e-06	35572.5	UNREADABLE	Tb927.7.3030 | organism=Trypanosoma_brucei_TREU927 | product=hypothetical protein, conserved | location=Tb927_07_v5.1:762879-764387(+) | length=309 | sequence_SO=chromosome | SO=protein_coding
mS35	0.000193353	1900	18	19	27.6	3.02	6.2e-06	98265.8	UNREADABLE	Tb927.11.1250 | organism=Trypanosoma_brucei_TREU927 | product=Mitochondrial SSU ribosomal protein, putative | location=Tb927_11_v5.1:363919-366543(+) | length=874 | sequence_SO=chromosome | SO=protein_coding
bL31m	0.000190056	6203	3	4	11.5	0.66	0.00031	21046.4	UNREADABLE	Tb927.10.8620 | organism=Trypanosoma_brucei_TREU927 | product=hypothetical protein, conserved | location=Tb927_10_v5.1:2137688-2138239(+) | length=183 | sequence_SO=chromosome | SO=protein_coding
REHA1	0.00018949	8908	10	11	24.6	2.18	1.3e-05	58050.7	UNREADABLE	Tb927.6.1680 | organism=Trypanosoma_brucei_TREU927 | product=mitochondrial RNA binding protein 1 (MRB1680) | location=Tb927_06_v5.1:567733-569307(-) | length=524 | sequence_SO=chromosome | SO=protein_coding
uL22m	0.00018758	5462	5	6	18.7	2.04	2.8e-05	31986.4	UNREADABLE	Tb927.7.2760 | organism=Trypanosoma_brucei_TREU927 | product=ribosomal protein L22p/L17e, putative | location=Tb927_07_v5.1:719444-720280(+) | length=278 | sequence_SO=chromosome | SO=protein_coding
mS62	0.000187369	4601	6	6	27.7	1.56	1.7e-05	32022.4	UNREADABLE	Tb927.11.11470 | organism=Trypanosoma_brucei_TREU927 | product=hypothetical protein, conserved | location=Tb927_11_v5.1:3072397-3073245(+) | length=282 | sequence_SO=chromosome | SO=protein_coding
RESC19	0.000186466	3138	4	4	34.9	0.98	0.00018	21451.6	UNREADABLE	Tb927.10.7910 | organism=Trypanosoma_brucei_TREU927 | product=hypothetical protein, conserved | location=Tb927_10_v5.1:1977775-1978344(-) | length=189 | sequence_SO=chromosome | SO=protein_coding
mS69	0.000185306	3718	4	4	31.7	0.78	0.00047	21585.9	UNREADABLE	Tb927.8.4550 | organism=Trypanosoma_brucei_TREU927 | product=hypothetical protein, conserved | location=Tb927_08_v5.1:1349563-1350114(-) | length=183 | sequence_SO=chromosome | SO=protein_coding
bL35m	0.000184769	400	4	4	24.9	3.12	1.9e-06	21648.6	UNREADABLE	Tb927.10.1870 | organism=Trypanosoma_brucei_TREU927 | product=hypothetical protein, conserved | location=Tb927_10_v5.1:486998-487543(+) | length=181 | sequence_SO=chromosome | SO=protein_coding
mL96	0.000183287	6179	3	3	15.3	0.75	0.00031	16367.8	UNREADABLE	Tb927.11.14660 | organism=Trypanosoma_brucei_TREU927 | product=hypothetical protein, conserved | location=Tb927_11_v5.1:3897669-3898171(-) | length=144 | sequence_SO=chromosome | SO=protein_coding
uL15m	0.000183019	4925	6	8	19.3	1.55	0.00029	43711.4	UNREADABLE	Tb927.5.3980 | organism=Trypanosoma_brucei_TREU927 | product=hypothetical protein, conserved | location=Tb927_05_v5.1:1285959-1287083(+) | length=374 | sequence_SO=chromosome | SO=protein_coding
bS16m	0.000181497	7046	4	4	28.7	1.02	0.00027	22038.9	UNREADABLE	Tb927.11.7790 | organism=Trypanosoma_brucei_TREU927 | product=hypothetical protein, conserved | location=Tb927_11_v5.1:2205794-2206360(-) | length=188 | sequence_SO=chromosome | SO=protein_coding
mL93	0.000179995	7216	3	3	17.3	1.44	6.5e-05	16667.1	UNREADABLE	Tb927.10.11350 | organism=Trypanosoma_brucei_TREU927 | product=hypothetical protein, conserved | location=Tb927_10_v5.1:2771516-2771917(+) | length=133 | sequence_SO=chromosome | SO=protein_coding
mS51	0.00017902	9494	17	17	22.8	3.14	9.2e-07	94961.7	UNREADABLE	Tb927.11.5500 | organism=Trypanosoma_brucei_TREU927 | product=Mitochondrial SSU ribosomal protein, putative (KRIPP1) | location=Tb927_11_v5.1:1562754-1565192(+) | length=812 | sequence_SO=chromosome | SO=protein_coding
mS26	0.000176312	3204	8	9	22	2.74	2e-06	51046	UNREADABLE	Tb927.9.11880 | organism=Trypanosoma_brucei_TREU927 | product=hypothetical protein, conserved | location=Tb927_09_v5.1:1854806-1856128(+) | length=440 | sequence_SO=chromosome | SO=protein_coding
mS73	0.000176289	158	2	2	14.9	0.23	0.0059	11345	UNREADABLE	Tb927.6.4580 | organism=Trypanosoma_brucei_TREU927 | product=hypothetical protein, conserved | location=Tb927_06_v5.1:1277933-1278217(-) | length=94 | sequence_SO=chromosome | SO=protein_coding
REH2	0.000173678	9273	38	42	23	4.46	1.9e-09	241826	UNREADABLE	Tb927.4.1500 | organism=Trypanosoma_brucei_TREU927 | product=RNA editing associated helicase 2 (REH2) | location=Tb927_04_v5.1:381085-387588(-) | length=2167 | sequence_SO=chromosome | SO=protein_coding
bS21m	0.000173604	691	4	4	25.9	0.33	0.0014	23041	UNREADABLE	Tb927.3.4130 | organism=Trypanosoma_brucei_TREU927 | product=hypothetical protein, conserved | location=Tb927_03_v5.1:1163202-1163783(-) | length=193 | sequence_SO=chromosome | SO=protein_coding
Tb927.4.3060	0.000169185	1457	3	3	25.7	2.05	3.3e-05	17732.1	UNREADABLE	Tb927.4.3060 | organism=Trypanosoma_brucei_TREU927 | product=hypothetical protein, conserved | location=Tb927_04_v5.1:810076-810522(+) | length=148 | sequence_SO=chromosome | SO=protein_coding
uS17m	0.00016853	6075	5	6	20.8	3.1	7.1e-07	35602	UNREADABLE	Tb927.9.11280 | organism=Trypanosoma_brucei_TREU927 | product=unspecified product | location=Tb927_09_v5.1:1782210-1783133(+) | length=307 | sequence_SO=chromosome | SO=protein_coding
mL73	0.000167612	6751	6	7	25.4	2.56	5.7e-05	41763.2	UNREADABLE	Tb927.7.6800 | organism=Trypanosoma_brucei_TREU927 | product=Alpha/beta hydrolase family, putative | location=Tb927_07_v5.1:1878810-1879946(-) | length=378 | sequence_SO=chromosome | SO=protein_coding
mS55	0.000165026	7016	11	11	23.4	2.82	3.2e-06	66656.3	UNREADABLE	Tb927.3.5240 | organism=Trypanosoma_brucei_TREU927 | product=hypothetical protein, conserved | location=Tb927_03_v5.1:1470948-1472693(+) | length=581 | sequence_SO=chromosome | SO=protein_coding
mS37	0.000161832	8500	4	4	18.6	2.21	5.4e-06	24717	UNREADABLE	Tb927.10.1440 | organism=Trypanosoma_brucei_TREU927 | product=hypothetical protein, conserved | location=Tb927_10_v5.1:375643-376290(-) | length=215 | sequence_SO=chromosome | SO=protein_coding
mL84	0.000161709	2563	4	4	23.9	2.07	1.3e-05	24735.8	UNREADABLE	Tb927.6.4080 | organism=Trypanosoma_brucei_TREU927 | product=hypothetical protein, conserved | location=Tb927_06_v5.1:1183841-1184487(-) | length=205 | sequence_SO=chromosome | SO=protein_coding
mL43	0.000160007	2235	5	5	18.5	0.35	0.0013	31248.6	UNREADABLE	Tb927.4.4600 | organism=Trypanosoma_brucei_TREU927 | product=Mitochondrial ribosomal protein L51 / S25 / CI-B8 domain containing protein, putative | location=Tb927_04_v5.1:1274396-1275178(-) | length=260 | sequence_SO=chromosome | SO=protein_coding
bS6m	0.000159247	6682	3	3	23.8	1.31	2.3e-05	18838.7	UNREADABLE	Tb927.10.2800 | organism=Trypanosoma_brucei_TREU927 | product=hypothetical protein, conserved | location=Tb927_10_v5.1:720303-720785(+) | length=160 | sequence_SO=chromosome | SO=protein_coding
mL97	0.000154382	2655	2	2	22.1	0.91	0.00016	12954.9	UNREADABLE	Tb927.10.13810 | organism=Trypanosoma_brucei_TREU927 | product=hypothetical protein, conserved | location=Tb927_10_v5.1:3374221-3374562(-) | length=113 | sequence_SO=chromosome | SO=protein_coding
Tb927.5.3360	0.000149803	3943	7	7	21.4	1.88	3.1e-05	46728.1	UNREADABLE	Tb927.5.3360 | organism=Trypanosoma_brucei_TREU927 | product=50S ribosomal protein L2, putative | location=Tb927_05_v5.1:1121720-1122955(-) | length=411 | sequence_SO=chromosome | SO=protein_coding
mS38	0.000141901	7114	4	4	19.6	0.81	0.00014	28188.7	UNREADABLE	Tb927.7.630 | organism=Trypanosoma_brucei_TREU927 | product=hypothetical protein, conserved | location=Tb927_07_v5.1:129452-130204(-) | length=250 | sequence_SO=chromosome | SO=protein_coding
mS33	0.000141427	2003	3	3	29.3	1.12	0.00089	21212.3	UNREADABLE	Tb927.3.770 | organism=Trypanosoma_brucei_TREU927 | product=hypothetical protein, conserved | location=Tb927_03_v5.1:185943-186919(-) | length=181 | sequence_SO=chromosome | SO=protein_coding
mL82	0.00013695	1894	4	4	26.3	1.28	0.00017	29207.8	UNREADABLE	Tb927.10.15830 | organism=Trypanosoma_brucei_TREU927 | product=hypothetical protein, conserved | location=Tb927_10_v5.1:3907748-3908548(+) | length=266 | sequence_SO=chromosome | SO=protein_coding
mL81	0.000136496	4149	4	4	16	0.84	0.00035	29304.8	UNREADABLE	Tb927.11.5530 | organism=Trypanosoma_brucei_TREU927 | product=hypothetical protein, conserved | location=Tb927_11_v5.1:1569061-1569849(+) | length=262 | sequence_SO=chromosome | SO=protein_coding
mL85	0.000132555	7716	3	3	28.8	2.5	2.9e-06	22632.1	UNREADABLE	Tb927.9.3640 | organism=Trypanosoma_brucei_TREU927 | product=hypothetical protein, conserved | location=Tb927_09_v5.1:729422-730018(+) | length=198 | sequence_SO=chromosome | SO=protein_coding
mS57	0.000130757	851	6	6	28	0.81	0.00045	45886.7	UNREADABLE	Tb927.6.2080 | organism=Trypanosoma_brucei_TREU927 | product=hypothetical protein, conserved | location=Tb927_06_v5.1:674321-675539(-) | length=396 | sequence_SO=chromosome | SO=protein_coding
Tb927.6.1870	0.000128915	4907	6	6	22.7	2.48	3.5e-06	46542.3	UNREADABLE	Tb927.6.1870 | organism=Trypanosoma_brucei_TREU927 | product=eukaryotic translation initiation factor 4e, putative | location=Tb927_06_v5.1:621138-622421(-) | length=427 | sequence_SO=chromosome | SO=protein_coding
Tb927.10.14550	0.000126108	7920	9	9	16.7	2.09	2e-05	71367.4	UNREADABLE	Tb927.10.14550 | organism=Trypanosoma_brucei_TREU927 | product=ATP-dependent DEAD/H RNA helicase, putative | location=Tb927_10_v5.1:3565941-3567923(-) | length=660 | sequence_SO=chromosome | SO=protein_coding
uL4m	0.000122485	464	5	5	13.7	0.92	7.2e-05	40821.2	UNREADABLE	Tb927.11.6000 | organism=Trypanosoma_brucei_TREU927 | product=ribosomal protein L4/L1 family, putative | location=Tb927_11_v5.1:1700401-1701468(-) | length=351 | sequence_SO=chromosome | SO=protein_coding
KPAF1	0.000122392	9322	13	14	15.7	1.74	4.7e-05	114386	UNREADABLE	Tb927.2.3180 | organism=Trypanosoma_brucei_TREU927 | product=kinetoplast polyadenylation/uridylation factor 1 (KPAF1) | location=Tb927_02_v5.1:587698-590709(+) | length=1003 | sequence_SO=chromosome | SO=protein_coding
RESC15	0.000119894	5073	8	9	14.4	3.37	3.6e-08	75066.2	UNREADABLE	Tb927.1.1730 | organism=Trypanosoma_brucei_TREU927 | product=conserved protein, unknown function | location=Tb927_01_v5.1:438709-440790(+) | length=693 | sequence_SO=chromosome | SO=protein_coding
uL30m	0.000119453	8062	3	3	11.5	0.28	0.0014	25114.4	UNREADABLE	Tb927.9.8290 | organism=Trypanosoma_brucei_TREU927 | product=hypothetical protein, conserved | location=Tb927_09_v5.1:1355574-1356230(-) | length=218 | sequence_SO=chromosome | SO=protein_coding
mL40	0.000119149	7613	4	4	16.3	1.47	2.8e-05	33571.3	UNREADABLE	Tb927.10.12050 | organism=Trypanosoma_brucei_TREU927 | product=hypothetical protein, conserved | location=Tb927_10_v5.1:2931995-2932864(+) | length=289 | sequence_SO=chromosome | SO=protein_coding
Tb927.3.1820	0.00011796	9314	2	3	10.6	0.89	0.00018	25432.4	UNREADABLE	Tb927.3.1820 | organism=Trypanosoma_brucei_TREU927 | product=mitochondrial RNA binding complex 1 subunit (MRB1820) | location=Tb927_03_v5.1:472935-473672(-) | length=245 | sequence_SO=chromosome | SO=protein_coding
bL17m	0.000114087	894	3	4	8.3	2.13	3.8e-05	35061.1	UNREADABLE	Tb927.8.5860 | organism=Trypanosoma_brucei_TREU927 | product=50S ribosomal protein L17, putative | location=Tb927_08_v5.1:1729272-1730177(+) | length=301 | sequence_SO=chromosome | SO=protein_coding
mS50	0.000113996	8472	14	15	19.4	2.34	3.5e-06	131584	UNREADABLE	Tb927.7.3050 | organism=Trypanosoma_brucei_TREU927 | product=hypothetical protein, conserved | location=Tb927_07_v5.1:770088-773585(+) | length=1165 | sequence_SO=chromosome | SO=protein_coding
mL95	0.000112533	8031	2	2	23.3	0.38	0.0015	17772.5	UNREADABLE	Tb927.10.11370 | organism=Trypanosoma_brucei_TREU927 | product=hypothetical protein, conserved | location=Tb927_10_v5.1:2775042-2775482(+) | length=146 | sequence_SO=chromosome | SO=protein_coding
mS58	0.000112321	1761	4	4	15.7	2.57	5.8e-07	35612.2	UNREADABLE	Tb927.10.3580 | organism=Trypanosoma_brucei_TREU927 | product=hypothetical protein, conserved | location=Tb927_10_v5.1:927654-928628(+) | length=324 | sequence_SO=chromosome | SO=protein_coding
uL3m	0.000109116	7959	6	6	18.2	2.23	9.7e-06	54987.2	UNREADABLE	Tb927.3.5610 | organism=Trypanosoma_brucei_TREU927 | product=ribosomal protein L3 mitochondrial, putative | location=Tb927_03_v5.1:1567002-1568423(+) | length=473 | sequence_SO=chromosome | SO=protein_coding
mL67	0.000107025	1828	9	10	13.8	1.88	7.4e-06	93436.1	UNREADABLE	Tb927.11.1630 | organism=Trypanosoma_brucei_TREU927 | product=hypothetical protein, conserved | location=Tb927_11_v5.1:503305-505800(-) | length=831 | sequence_SO=chromosome | SO=protein_coding
Tb927.7.6410	0.000106706	2125	17	17	14.1	2.72	2.8e-06	159316	UNREADABLE	Tb927.7.6410 | organism=Trypanosoma_brucei_TREU927 | product=hypothetical protein, conserved | location=Tb927_07_v5.1:1737194-1741564(-) | length=1456 | sequence_SO=chromosome | SO=protein_coding
Tb927.10.14700	0.000106097	2583	4	4	14.6	1.17	0.00022	37701.2	UNREADABLE	Tb927.10.14700 | organism=Trypanosoma_brucei_TREU927 | product=hypothetical protein, conserved | location=Tb927_10_v5.1:3590505-3591533(-) | length=342 | sequence_SO=chromosome | SO=protein_coding
mL64	0.000105352	7477	3	3	21.5	3.02	1.2e-07	28476.1	UNREADABLE	Tb927.11.11630 | organism=Trypanosoma_brucei_TREU927 | product=hypothetical protein, conserved | location=Tb927_11_v5.1:3121203-3121931(+) | length=242 | sequence_SO=chromosome | SO=protein_coding
Tb927.6.2140	0.000104271	6820	3	3	11.2	0.78	0.00034	28771.1	UNREADABLE	Tb927.6.2140 | organism=Trypanosoma_brucei_TREU927 | product=hypothetical protein, conserved | location=Tb927_06_v5.1:682282-683085(-) | length=267 | sequence_SO=chromosome | SO=protein_coding
uL23m	0.000104253	914	3	3	13.4	1.05	0.00014	28776.1	UNREADABLE	Tb927.11.870 | organism=Trypanosoma_brucei_TREU927 | product=hypothetical protein, conserved | location=Tb927_11_v5.1:222721-223461(+) | length=246 | sequence_SO=chromosome | SO=protein_coding
RESC17	0.000101871	4604	4	4	12.3	1.04	0.00015	39265.5	UNREADABLE	Tb927.10.1730 | organism=Trypanosoma_brucei_TREU927 | product=hypothetical protein, conserved | location=Tb927_10_v5.1:461717-462790(+) | length=357 | sequence_SO=chromosome | SO=protein_coding
Tb927.10.7380	0.000100739	2481	4	4	12	0.9	0.00019	39706.5	UNREADABLE	Tb927.10.7380 | organism=Trypanosoma_brucei_TREU927 | product=hypothetical protein, conserved | location=Tb927_10_v5.1:1863248-1864297(-) | length=349 | sequence_SO=chromosome | SO=protein_coding
REHA3	0.000100001	1028	11	11	14.4	4.5	1.3e-09	109999	UNREADABLE	Tb927.10.9970 | organism=Trypanosoma_brucei_TREU927 | product=hypothetical protein, conserved | location=Tb927_10_v5.1:2460038-2463112(+) | length=1024 | sequence_SO=chromosome | SO=protein_coding
uL11m	9.95347e-05	4893	4	4	7.3	1.37	8.7e-05	40187	UNREADABLE	Tb927.2.4890 | organism=Trypanosoma_brucei_TREU927 | product=ribosomal protein L11, putative | location=Tb927_02_v5.1:863746-864774(-) | length=342 | sequence_SO=chromosome | SO=protein_coding
uL10m	9.84116e-05	8600	2	2	18.6	1.79	2.5e-05	20322.8	UNREADABLE	Tb927.5.2810 | organism=Trypanosoma_brucei_TREU927 | product=hypothetical protein, conserved | location=Tb927_05_v5.1:946136-947541(-) | length=177 | sequence_SO=chromosome | SO=protein_coding
mS65	9.79093e-05	3739	3	3	15.2	1.69	0.00027	30640.6	UNREADABLE	Tb927.5.3640 | organism=Trypanosoma_brucei_TREU927 | product=hypothetical protein, conserved | location=Tb927_05_v5.1:1200956-1201768(+) | length=270 | sequence_SO=chromosome | SO=protein_coding
mL91	9.71883e-05	4817	2	2	7.6	2.69	2.9e-06	20578.6	UNREADABLE	Tb927.3.5300 | organism=Trypanosoma_brucei_TREU927 | product=hypothetical protein, conserved | location=Tb927_03_v5.1:1487683-1488201(+) | length=172 | sequence_SO=chromosome | SO=protein_coding
mS63	9.40542e-05	5671	2	3	9.5	1.12	0.00089	31896.5	UNREADABLE	Tb927.9.5280 | organism=Trypanosoma_brucei_TREU927 | product=unspecified product | location=Tb927_09_v5.1:927922-928746(+) | length=274 | sequence_SO=chromosome | SO=protein_coding
Tb927.4.930	9.28496e-05	7132	2	2	11.1	0.86	0.00022	21540.2	UNREADABLE	Tb927.4.930 | organism=Trypanosoma_brucei_TREU927 | product=50S ribosomal protein L14, putative | location=Tb927_04_v5.1:260416-260985(-) | length=189 | sequence_SO=chromosome | SO=protein_coding
uL29m	9.26252e-05	6248	4	5	10.2	0.66	0.00035	53981	UNREADABLE	Tb927.9.7170 | organism=Trypanosoma_brucei_TREU927 | product=Mitochondrial 39-S ribosomal protein L47 (MRP-L47), putative | location=Tb927_09_v5.1:1161472-1162890(+) | length=471 | sequence_SO=chromosome | SO=protein_coding
mL79	9.08378e-05	1683	2	3	3.2	0.83	9.3e-05	33025.9	UNREADABLE	Tb927.11.15500 | organism=Trypanosoma_brucei_TREU927 | product=hypothetical protein, conserved | location=Tb927_11_v5.1:4117911-4118762(-) | length=283 | sequence_SO=chromosome | SO=protein_coding
mL88	9.01319e-05	2162	2	2	10.5	0.32	0.0011	22189.7	UNREADABLE	Tb927.8.1880 | organism=Trypanosoma_brucei_TREU927 | product=hypothetical protein, conserved | location=Tb927_08_v5.1:612712-613284(-) | length=190 | sequence_SO=chromosome | SO=protein_coding
mL87	8.9865e-05	3030	2	2	23.8	0.24	0.0033	22255.6	UNREADABLE	Tb927.11.8040 | organism=Trypanosoma_brucei_TREU927 | product=hypothetical protein, conserved | location=Tb927_11_v5.1:2258944-2260228(+) | length=185 | sequence_SO=chromosome | SO=protein_coding
mS61	8.96413e-05	4077	3	3	11.9	0.67	0.0024	33466.7	UNREADABLE	Tb927.9.13780 | organism=Trypanosoma_brucei_TREU927 | product=hypothetical protein, conserved | location=Tb927_09_v5.1:2178554-2179435(-) | length=293 | sequence_SO=chromosome | SO=protein_coding
mS41	8.93471e-05	5446	2	2	17.1	2.03	0.00021	22384.6	UNREADABLE	Tb927.10.11260 | organism=Trypanosoma_brucei_TREU927 | product=hypothetical protein, conserved | location=Tb927_10_v5.1:2752151-2752714(-) | length=187 | sequence_SO=chromosome | SO=protein_coding
mS29	8.78435e-05	9557	5	5	13.9	3.29	2.4e-07	56919.4	UNREADABLE	Tb927.6.1250 | organism=Trypanosoma_brucei_TREU927 | product=Mitochondrial SSU ribosomal protein 29, Mitochondrial Ribosomal Protein of Small Subunit 29 (MRPS29) | location=Tb927_06_v5.1:467806-469302(-) | length=498 | sequence_SO=chromosome | SO=protein_coding
Tb927.11.5990	8.65701e-05	3360	6	6	11.2	1.06	9e-05	69308	UNREADABLE	Tb927.11.5990 | organism=Trypanosoma_brucei_TREU927 | product=hypothetical protein, conserved | location=Tb927_11_v5.1:1697529-1699379(-) | length=616 | sequence_SO=chromosome | SO=protein_coding
Tb927.9.3350	8.64022e-05	278	4	4	12.6	0.98	0.00013	46295.1	UNREADABLE	Tb927.9.3350 | organism=Trypanosoma_brucei_TREU927 | product=pseudouridylate synthase, putative | location=Tb927_09_v5.1:697576-698796(+) | length=406 | sequence_SO=chromosome | SO=protein_coding
Tb927.9.3990	8.3888e-05	3121	2	2	6.4	0.76	0.00092	23841.3	UNREADABLE	Tb927.9.3990 | organism=Trypanosoma_brucei_TREU927 | product=ribosomal protein S7, putative | location=Tb927_09_v5.1:771263-771871(+) | length=202 | sequence_SO=chromosome | SO=protein_coding
mS54	8.33823e-05	602	6	6	12	2.16	8.6e-06	71957.7	UNREADABLE	Tb927.5.1790 | organism=Trypanosoma_brucei_TREU927 | product=hypothetical protein, conserved | location=Tb927_05_v5.1:614586-616948(+) | length=631 | sequence_SO=chromosome | SO=protein_coding
KRIPP9	7.73754e-05	4653	7	7	10.2	2.34	9.9e-06	90468	UNREADABLE	Tb927.8.3170 | organism=Trypanosoma_brucei_TREU927 | product=hypothetical protein, conserved | location=Tb927_08_v5.1:942936-945326(+) | length=796 | sequence_SO=chromosome | SO=protein_coding
Tb927.8.6800	7.73247e-05	5126	5	5	10.3	2.55	3.3e-06	64662.4	UNREADABLE	Tb927.8.6800 | organism=Trypanosoma_brucei_TREU927 | product=hypothetical protein, conserved | location=Tb927_08_v5.1:1964700-1966457(-) | length=585 | sequence_SO=chromosome | SO=protein_coding
RESC16	7.55277e-05	6653	4	4	10.3	1.91	2.7e-06	52960.7	UNREADABLE	Tb927.6.1200 | organism=Trypanosoma_brucei_TREU927 | product=hypothetical protein, conserved | location=Tb927_06_v5.1:459709-461115(-) | length=468 | sequence_SO=chromosome | SO=protein_coding
RESC18	7.35038e-05	4767	3	3	12.1	0.71	0.00049	40814.2	UNREADABLE	Tb927.1.3010 | organism=Trypanosoma_brucei_TREU927 | product=mRNA processing protein, putative | location=Tb927_01_v5.1:668456-669910(+) | length=372 | sequence_SO=chromosome | SO=protein_coding
Tb927.7.3510	7.08634e-05	3614	4	4	13.3	1.04	0.00014	56446.6	UNREADABLE	Tb927.7.3510 | organism=Trypanosoma_brucei_TREU927 | product=hypothetical protein, conserved | location=Tb927_07_v5.1:907225-908673(-) | length=482 | sequence_SO=chromosome | SO=protein_coding
KPAF5	6.93464e-05	1205	2	2	10	0.29	0.0012	28840.7	UNREADABLE	Tb927.3.2670 | organism=Trypanosoma_brucei_TREU927 | product=hypothetical protein, conserved | location=Tb927_03_v5.1:677909-678718(-) | length=269 | sequence_SO=chromosome | SO=protein_coding
uL24m	6.82026e-05	4808	3	3	12.7	2.39	1.9e-05	43986.6	UNREADABLE	Tb927.3.1710 | organism=Trypanosoma_brucei_TREU927 | product=hypothetical protein, conserved | location=Tb927_03_v5.1:448519-450420(-) | length=378 | sequence_SO=chromosome | SO=protein_coding
mL69	6.78501e-05	5300	4	4	10.3	0.27	0.0017	58953.5	UNREADABLE	Tb927.6.2010 | organism=Trypanosoma_brucei_TREU927 | product=AMP-binding enzyme, putative | location=Tb927_06_v5.1:653345-654916(-) | length=523 | sequence_SO=chromosome | SO=protein_coding
Tb927.6.2350	6.77275e-05	1076	7	7	11.3	2.35	4.1e-06	103355	UNREADABLE	Tb927.6.2350 | organism=Trypanosoma_brucei_TREU927 | product=50S ribosome-binding GTPase, putative | location=Tb927_06_v5.1:723830-726604(+) | length=924 | sequence_SO=chromosome | SO=protein_coding
Tb927.3.3300	6.72653e-05	6294	6	6	9.5	1.31	0.00011	89199.1	UNREADABLE	Tb927.3.3300 | organism=Trypanosoma_brucei_TREU927 | product=hypothetical protein, conserved | location=Tb927_03_v5.1:847432-849876(-) | length=814 | sequence_SO=chromosome | SO=protein_coding
KREPB4	6.46684e-05	8694	3	3	7.5	1.44	2.3e-05	46390.5	UNREADABLE	Tb927.11.2990 | organism=Trypanosoma_brucei_TREU927 | product=KREPB4 (KREPB4) | location=Tb927_11_v5.1:866038-867282(-) | length=414 | sequence_SO=chromosome | SO=protein_coding
Tb927.3.5600	6.33832e-05	680	2	2	13.3	0.88	0.0018	31554.1	UNREADABLE	Tb927.3.5600 | organism=Trypanosoma_brucei_TREU927 | product=hypothetical protein, conserved | location=Tb927_03_v5.1:1565904-1566719(+) | length=271 | sequence_SO=chromosome | SO=protein_coding
Tb927.11.6440	6.14229e-05	5331	3	3	7.3	0.76	0.0005	48841.7	UNREADABLE	Tb927.11.6440 | organism=Trypanosoma_brucei_TREU927 | product=hypothetical protein, conserved | location=Tb927_11_v5.1:1820426-1821751(-) | length=441 | sequence_SO=chromosome | SO=protein_coding
Tb927.1.1750	6.04597e-05	5792	3	3	6.4	0.64	0.002	49619.8	UNREADABLE	Tb927.1.1750 | organism=Trypanosoma_brucei_TREU927 | product=conserved protein, unknown function | location=Tb927_01_v5.1:463474-464886(+) | length=470 | sequence_SO=chromosome | SO=protein_coding
mL71	5.96976e-05	7	3	3	7.3	1.82	4.7e-06	50253.3	UNREADABLE	Tb927.7.3460 | organism=Trypanosoma_brucei_TREU927 | product=hypothetical protein, conserved | location=Tb927_07_v5.1:893400-894749(-) | length=449 | sequence_SO=chromosome | SO=protein_coding
Tb927.8.2760	5.75151e-05	5201	3	3	8.2	1.48	4.3e-05	52160.2	UNREADABLE	Tb927.8.2760 | organism=Trypanosoma_brucei_TREU927 | product=50S ribosome-binding GTPase, putative | location=Tb927_08_v5.1:815547-816984(+) | length=477 | sequence_SO=chromosome | SO=protein_coding
mL78	5.70553e-05	8126	2	2	9.9	0.21	0.0029	35053.7	UNREADABLE	Tb927.10.11050 | organism=Trypanosoma_brucei_TREU927 | product=hypothetical protein, conserved | location=Tb927_10_v5.1:2696668-2697606(-) | length=312 | sequence_SO=chromosome | SO=protein_coding
RESC9	5.17849e-05	8779	5	5	8.9	1.6	4.7e-05	96553.2	UNREADABLE	Tb927.2.1860 | organism=Trypanosoma_brucei_TREU927 | product=mitochondrial RNA binding complex 1 subunit (MRB1860) | location=Tb927_02_v5.1:347030-349648(+) | length=872 | sequence_SO=chromosome | SO=protein_coding
Tb927.5.4080	5.15748e-05	3245	3	3	6.9	0.44	0.00036	58167.9	UNREADABLE	Tb927.5.4080 | organism=Trypanosoma_brucei_TREU927 | product=hypothetical protein, conserved | location=Tb927_05_v5.1:1309405-1311321(-) | length=533 | sequence_SO=chromosome | SO=protein_coding
REX2	5.02927e-05	9042	5	5	6.7	0.82	0.00046	99418	UNREADABLE	Tb927.10.3570 | organism=Trypanosoma_brucei_TREU927 | product=RNA editing exonuclease 2 (KREX2) | location=Tb927_10_v5.1:924539-927262(+) | length=907 | sequence_SO=chromosome | SO=protein_coding
KRIPP19	4.99504e-05	8603	10	11	6.5	1.34	9.6e-05	220218	UNREADABLE	Tb927.7.5280 | organism=Trypanosoma_brucei_TREU927 | product=hypothetical protein, conserved | location=Tb927_07_v5.1:1395731-1401760(+) | length=2009 | sequence_SO=chromosome | SO=protein_coding
Tb927.11.5920	4.97414e-05	7298	4	4	7.3	1.93	0.00018	80415.9	UNREADABLE	Tb927.11.5920 | organism=Trypanosoma_brucei_TREU927 | product=hypothetical protein, conserved | location=Tb927_11_v5.1:1679768-1681948(+) | length=726 | sequence_SO=chromosome | SO=protein_coding
Tb927.11.8870	4.94554e-05	9336	3	3	5.1	0.99	0.00048	60660.7	UNREADABLE	Tb927.11.8870 | organism=Trypanosoma_brucei_TREU927 | product=DEAD-box ATP-dependent RNA helicase, mitochondrial (MHEL61) | location=Tb927_11_v5.1:2440369-2442009(+) | length=546 | sequence_SO=chromosome | SO=protein_coding
Tb927.6.2380	4.89967e-05	5383	4	4	9.8	1	0.00027	81638.1	UNREADABLE	Tb927.6.2380 | organism=Trypanosoma_brucei_TREU927 | product=hypothetical protein, conserved | location=Tb927_06_v5.1:734023-736188(+) | length=721 | sequence_SO=chromosome | SO=protein_coding
Tb927.4.1060	4.84083e-05	4836	6	6	6.5	1.9	1.6e-05	123946	UNREADABLE	Tb927.4.1060 | organism=Trypanosoma_brucei_TREU927 | product=hypothetical protein, conserved | location=Tb927_04_v5.1:282675-285980(-) | length=1101 | sequence_SO=chromosome | SO=protein_coding
Tb11.0320	4.76758e-05	10363	5	5	6	0.37	0.0036	104875	UNREADABLE	Tb11.0320 | organism=Trypanosoma_brucei_TREU927 | product=hypothetical protein | location=tryp_XI-1036e06.p1k:7310-10111(+) | length=933 | sequence_SO=contig | SO=protein_coding
mL52	4.76604e-05	3491	7	8	7	2.95	3.5e-06	167854	UNREADABLE	Tb927.11.4650 | organism=Trypanosoma_brucei_TREU927 | product=hypothetical protein, conserved | location=Tb927_11_v5.1:1339544-1344112(+) | length=1522 | sequence_SO=chromosome | SO=protein_coding
mt-SAF5	4.61054e-05	6652	4	4	6.8	1.12	0.0001	86757.7	UNREADABLE	Tb927.11.15850 | organism=Trypanosoma_brucei_TREU927 | product=kinteoplast poly(A) polymerase complex 1 subunit | location=Tb927_11_v5.1:4198210-4200474(-) | length=754 | sequence_SO=chromosome | SO=protein_coding
Tb927.5.3250	4.0658e-05	6863	6	7	5.8	2.08	2e-05	172168	UNREADABLE	Tb927.5.3250 | organism=Trypanosoma_brucei_TREU927 | product=hypothetical protein, conserved | location=Tb927_05_v5.1:1068696-1073369(-) | length=1557 | sequence_SO=chromosome | SO=protein_coding
Tb927.5.920	3.94209e-05	3151	2	2	7.1	0.92	0.00025	50734.5	UNREADABLE	Tb927.5.920 | organism=Trypanosoma_brucei_TREU927 | product=rhodanese-like domain containing protein, putative | location=Tb927_05_v5.1:364426-365775(+) | length=449 | sequence_SO=chromosome | SO=protein_coding
Tb927.11.10390	3.48708e-05	1056	3	3	5.2	1.3	3.7e-05	86031.8	UNREADABLE	Tb927.11.10390 | organism=Trypanosoma_brucei_TREU927 | product=hypothetical protein, conserved | location=Tb927_11_v5.1:2771771-2774095(+) | length=774 | sequence_SO=chromosome | SO=protein_coding
KRIPP12	3.18417e-05	2781	2	2	3.5	0.79	0.00051	62810.7	UNREADABLE	Tb927.4.2790 | organism=Trypanosoma_brucei_TREU927 | product=hypothetical protein, conserved | location=Tb927_04_v5.1:738781-740490(+) | length=569 | sequence_SO=chromosome | SO=protein_coding
Tb927.10.9350	3.18196e-05	2635	3	3	4.1	1.63	3.4e-05	94281.6	UNREADABLE	Tb927.10.9350 | organism=Trypanosoma_brucei_TREU927 | product=hypothetical protein, conserved | location=Tb927_10_v5.1:2313978-2316545(+) | length=855 | sequence_SO=chromosome | SO=protein_coding
KREPA2	3.179e-05	8710	2	2	6.1	1.02	0.00025	62912.8	UNREADABLE	Tb927.10.8210 | organism=Trypanosoma_brucei_TREU927 | product=KREPA2 (KREPA2) | location=Tb927_10_v5.1:2039451-2041214(-) | length=587 | sequence_SO=chromosome | SO=protein_coding
Tb927.11.7680	3.00755e-05	2144	2	2	4.8	0.99	7.8e-05	66499.3	UNREADABLE	Tb927.11.7680 | organism=Trypanosoma_brucei_TREU927 | product=hypothetical protein, conserved | location=Tb927_11_v5.1:2174807-2176558(-) | length=583 | sequence_SO=chromosome | SO=protein_coding
Tb927.11.10720	2.96298e-05	6435	3	3	4.8	1.76	4.6e-06	101249	UNREADABLE	Tb927.11.10720 | organism=Trypanosoma_brucei_TREU927 | product=hypothetical protein, conserved | location=Tb927_11_v5.1:2869095-2871851(+) | length=918 | sequence_SO=chromosome | SO=protein_coding
mS60	2.89436e-05	4121	1	1	3.1	0.57	0.0034	34549.9	UNREADABLE	Tb927.7.2620 | organism=Trypanosoma_brucei_TREU927 | product=hypothetical protein, conserved | location=Tb927_07_v5.1:671373-672257(-) | length=294 | sequence_SO=chromosome | SO=protein_coding
Tb927.7.5630	2.73384e-05	1195	2	2	4.4	1.24	0.00015	73157.3	UNREADABLE	Tb927.7.5630 | organism=Trypanosoma_brucei_TREU927 | product=hypothetical protein, conserved | location=Tb927_07_v5.1:1523102-1525102(+) | length=666 | sequence_SO=chromosome | SO=protein_coding
Tb927.10.15360	2.60425e-05	4810	5	5	3.4	0.8	0.00076	191994	UNREADABLE	Tb927.10.15360 | organism=Trypanosoma_brucei_TREU927 | product=hypothetical protein, conserved | location=Tb927_10_v5.1:3763602-3768911(+) | length=1769 | sequence_SO=chromosome | SO=protein_coding
Tb927.11.4060	2.49535e-05	6834	1	1	2.7	0.6	0.0031	40074.6	UNREADABLE	Tb927.11.4060 | organism=Trypanosoma_brucei_TREU927 | product=leucine-rich repeat protein (LRRP), putative | location=Tb927_11_v5.1:1193610-1194722(+) | length=370 | sequence_SO=chromosome | SO=protein_coding
Tb927.3.2050	2.31996e-05	2279	4	4	3.2	0.66	0.00044	172417	UNREADABLE	Tb927.3.2050 | organism=Trypanosoma_brucei_TREU927 | product=hypothetical protein, conserved | location=Tb927_03_v5.1:534244-538962(-) | length=1572 | sequence_SO=chromosome | SO=protein_coding
Tb927.5.2930	2.30901e-05	3395	1	1	2.7	0.74	0.0018	43308.6	UNREADABLE	Tb927.5.2930 | organism=Trypanosoma_brucei_TREU927 | product=hypothetical protein, conserved | location=Tb927_05_v5.1:982813-983925(+) | length=370 | sequence_SO=chromosome | SO=protein_coding
Tb927.6.740	2.15702e-05	5888	3	3	2.7	1.8	6.1e-06	139081	UNREADABLE	Tb927.6.740 | organism=Trypanosoma_brucei_TREU927 | product=ATP-dependent DEAH-box RNA helicase, putative | location=Tb927_06_v5.1:301628-305383(-) | length=1251 | sequence_SO=chromosome | SO=protein_coding
mt-SAF2	1.72485e-05	5409	2	2	2.8	1	7.4e-05	115952	UNREADABLE	Tb927.1.2990 | organism=Trypanosoma_brucei_TREU927 | product=PPR repeat family, putative | location=Tb927_01_v5.1:663658-666732(+) | length=1024 | sequence_SO=chromosome | SO=protein_coding
Tb927.11.1700	1.62254e-05	6646	1	1	5.1	4.29	7.6e-09	61631.7	UNREADABLE	Tb927.11.1700 | organism=Trypanosoma_brucei_TREU927 | product=hypothetical protein, conserved | location=Tb927_11_v5.1:518427-520139(-) | length=570 | sequence_SO=chromosome | SO=protein_coding
KRIPP21	1.47593e-05	7670	1	1	1.5	0.71	0.00069	67753.9	UNREADABLE	Tb927.2.4460 | organism=Trypanosoma_brucei_TREU927 | product=hypothetical protein, conserved | location=Tb927_02_v5.1:789035-790825(-) | length=596 | sequence_SO=chromosome | SO=protein_coding
Tb927.2.4000	1.02675e-05	1144	1	1	1.6	1.79	1.5e-05	97394.6	UNREADABLE	Tb927.2.4000 | organism=Trypanosoma_brucei_TREU927 | product=hypothetical protein, conserved | location=Tb927_02_v5.1:704351-707029(-) | length=892 | sequence_SO=chromosome | SO=protein_coding
Tb927.10.4080	7.86796e-06	61	1	1	0.8	1.01	0.00016	127098	UNREADABLE	Tb927.10.4080 | organism=Trypanosoma_brucei_TREU927 | product=hypothetical protein, conserved | location=Tb927_10_v5.1:1074581-1078132(-) | length=1183 | sequence_SO=chromosome | SO=protein_coding
Tb927.8.1050	6.83717e-06	1850	2	2	2.3	0.3	0.0059	292519	UNREADABLE	Tb927.8.1050 | organism=Trypanosoma_brucei_TREU927 | product=hypothetical protein, conserved | location=Tb927_08_v5.1:329096-337057(-) | length=2653 | sequence_SO=chromosome | SO=protein_coding
Tb11.v5.0394	5.44114e-06	10974	1	1	0.8	1.13	0.00028	183785	UNREADABLE	Tb11.v5.0394 | organism=Trypanosoma_brucei_TREU927 | product=hypothetical protein, conserved | location=Tb927_11_bin_v5.1:1381337-1386175(+) | length=1612 | sequence_SO=random_sequence | SO=protein_coding
Tb927.7.3330	3.97882e-06	7764	2	2	0.7	0.69	0.0014	502662	UNREADABLE	Tb927.7.3330 | organism=Trypanosoma_brucei_TREU927 | product=hypothetical protein, conserved | location=Tb927_07_v5.1:857042-870046(-) | length=4334 | sequence_SO=chromosome | SO=protein_coding
Tb11.v5.0199		10634	1	1	4.7	0.52	0.0034	21836.7	UNREADABLE	Tb11.v5.0199 | organism=Trypanosoma_brucei_TREU927 | product=universal minicircle sequence binding protein, putative | location=Tb927_11_bin_v5.1:298828-299469(-) | length=213 | sequence_SO=random_sequence | SO=protein_coding

## Sheet: KPAF1-rapid pulldown raw
Search Name:	LUMOS_Hong_20181101_KPAF1-RNase_MS2/MS2						rapid pull down from cells
			LUMOS_Hong_20181101_KPAF1-RNase_MS2/MS2
Rank	Uniq Pep	Acc #	Num Unique	Peptide Count	% Cov	Best Disc Score	Best Expect Val	Protein MW	Species	Protein Name
[1]		9185	163	928	68.9	7.58	1.3e-12	114386	UNREADABLE	Tb927.2.3180 | organism=Trypanosoma_brucei_TREU927 | product=kinetoplast polyadenylation/uridylation factor 1 (KPAF1) | location=Tb927_02_v5.1:587698-590709(+) | length=1003 | sequence_SO=chromosome | SO=protein_coding
[2]		3615	42	69	48.7	4.16	2.1e-08	71475.7	UNREADABLE	Tb927.6.3740 | organism=Trypanosoma_brucei_TREU927 | product=heat shock 70 kDa protein, mitochondrial precursor, putative | location=Tb927_06_v5.1:1112896-1114889(-) | length=657 | sequence_SO=chromosome | SO=protein_coding
[3]		1	27	244	80.2	6	9.1e-10	27731.9	UNREADABLE	TEV protease
[4]		4822	29	35	53.9	5.51	3.4e-10	49787.7	UNREADABLE	Tb927.1.2340 | organism=Trypanosoma_brucei_TREU927 | product=alpha tubulin | location=Tb927_01_v5.1:572442-573797(+) | length=451 | sequence_SO=chromosome | SO=protein_coding
[5]		10727	29	61	46.8	3.89	7.5e-08	49704.6	UNREADABLE	Tb11.v5.0469 | organism=Trypanosoma_brucei_TREU927 | product=beta tubulin, putative | location=Tb927_11_bin_v5.1:1903857-1905185(+) | length=442 | sequence_SO=random_sequence | SO=protein_coding
[6]		10888	21	24	33.5	3.3	3.1e-07	75236.1	UNREADABLE	Tb11.v5.1035 | organism=Trypanosoma_brucei_TREU927 | product=heat shock protein 70 (hsp70), putative | location=Tb927_11_bin_v5.1:5477679-5479748(+) | length=689 | sequence_SO=random_sequence | SO=protein_coding
[6-1]	2	8646	5	6	8.1	2.76	6.5e-07	70212.4	UNREADABLE	Tb927.7.710 | organism=Trypanosoma_brucei_TREU927 | product=heat shock 70 kDa protein, putative (HSP70) | location=Tb927_07_v5.1:155358-157286(-) | length=639 | sequence_SO=chromosome | SO=protein_coding
[7]		8589	16	18	19.7	3.29	5.8e-06	103449	UNREADABLE	Tb927.8.8180 | organism=Trypanosoma_brucei_TREU927 | product=mitochondrial RNA binding complex 1 subunit (MRB8180) | location=Tb927_08_v5.1:2419530-2422334(+) | length=934 | sequence_SO=chromosome | SO=protein_coding
[8]		11134	21	25	43.7	2.58	2.7e-06	49106.2	UNREADABLE	Tb11.v5.1046 | organism=Trypanosoma_brucei_TREU927 | product=elongation factor 1-alpha, putative | location=Tb927_11_bin_v5.1:5550906-5552255(-) | length=449 | sequence_SO=random_sequence | SO=protein_coding
[9]		3965	14	16	25.3	3.8	1.2e-07	63237.2	UNREADABLE	Tb927.10.10120 | organism=Trypanosoma_brucei_TREU927 | product=hypothetical protein, conserved | location=Tb927_10_v5.1:2493006-2494730(+) | length=574 | sequence_SO=chromosome | SO=protein_coding
[10]		6276	19	19	24.4	2.24	5.6e-06	101249	UNREADABLE	Tb927.11.10720 | organism=Trypanosoma_brucei_TREU927 | product=hypothetical protein, conserved | location=Tb927_11_v5.1:2869095-2871851(+) | length=918 | sequence_SO=chromosome | SO=protein_coding
[11]		9184	10	13	22.2	4.12	7.5e-08	55460.8	UNREADABLE	Tb927.2.3800 | organism=Trypanosoma_brucei_TREU927 | product=guide RNA associated protein 1 (GAP1) | location=Tb927_02_v5.1:676599-678077(-) | length=492 | sequence_SO=chromosome | SO=protein_coding
[12]		8459	12	12	27	4.15	1.1e-08	63029.8	UNREADABLE	Tb927.9.9290 | organism=Trypanosoma_brucei_TREU927 | product=Polyadenylate-binding protein 1 (Poly(A)-binding protein 1) (PABP 1) (PABP1) | location=Tb927_09_v5.1:1478262-1479962(-) | length=566 | sequence_SO=chromosome | SO=protein_coding
[13]		8795	14	16	26.6	3.46	4.2e-08	34618.8	UNREADABLE	Tb927.9.13990 | organism=Trypanosoma_brucei_TREU927 | product=RNA-binding protein, putative (DRBD2) | location=Tb927_09_v5.1:2183754-2185266(-) | length=305 | sequence_SO=chromosome | SO=protein_coding
[14]		9178	14	15	30.2	2.54	7.1e-06	72679	UNREADABLE	Tb927.3.1590 | organism=Trypanosoma_brucei_TREU927 | product=mitochondrial RNA binding complex 1 subunit (MRB1590) | location=Tb927_03_v5.1:414759-416765(-) | length=668 | sequence_SO=chromosome | SO=protein_coding
[15]		10538	10	12	24.1	3.11	7.6e-06	52546.3	UNREADABLE	Tb11.v5.0611 | organism=Trypanosoma_brucei_TREU927 | product=hypothetical protein, conserved | location=Tb927_11_bin_v5.1:2885121-2886542(+) | length=473 | sequence_SO=random_sequence | SO=protein_coding
[16]		8745	8	9	22.6	5.49	9.7e-11	39048	UNREADABLE	Tb927.6.4280 | organism=Trypanosoma_brucei_TREU927 | product=glyceraldehyde 3-phosphate dehydrogenase, glycosomal (GAPDH) | location=Tb927_06_v5.1:1218232-1219311(-) | length=359 | sequence_SO=chromosome | SO=protein_coding
[17]		8524	13	13	29.2	2.63	3.3e-06	59580.1	UNREADABLE	Tb927.11.3240 | organism=Trypanosoma_brucei_TREU927 | product=T-complex protein 1, zeta subunit, putative (TCP-1-zeta) | location=Tb927_11_v5.1:925327-926961(+) | length=544 | sequence_SO=chromosome | SO=protein_coding
[18]		1148	9	13	37.2	3.35	1.5e-07	28840.7	UNREADABLE	Tb927.3.2670 | organism=Trypanosoma_brucei_TREU927 | product=hypothetical protein, conserved | location=Tb927_03_v5.1:677909-678718(-) | length=269 | sequence_SO=chromosome | SO=protein_coding
[19]		9565	9	9	20	2.9	5.5e-06	57749.1	UNREADABLE	Tb927.5.3010 | organism=Trypanosoma_brucei_TREU927 | product=MRB1 complex subunit MRB3010 (MRB3010) | location=Tb927_05_v5.1:1001145-1002695(+) | length=516 | sequence_SO=chromosome | SO=protein_coding
[20]		2706	8	9	23.4	3.26	3.6e-06	48493.7	UNREADABLE	Tb927.11.10880 | organism=Trypanosoma_brucei_TREU927 | product=hypothetical protein, conserved | location=Tb927_11_v5.1:2904406-2905701(+) | length=431 | sequence_SO=chromosome | SO=protein_coding
[21]		9665	10	10	22.9	3.13	2.8e-07	72497.8	UNREADABLE	Tb927.11.14380 | organism=Trypanosoma_brucei_TREU927 | product=kinetoplast polyadenylation/uridylation factor 2 (KPAF2) | location=Tb927_11_v5.1:3826105-3828036(+) | length=643 | sequence_SO=chromosome | SO=protein_coding
[22]		1254	7	7	21.2	3.75	5.9e-08	57037.7	UNREADABLE	Tb927.11.3980 | organism=Trypanosoma_brucei_TREU927 | product=metallo-peptidase, Clan ME, Family M16 | location=Tb927_11_v5.1:1163689-1166234(+) | length=518 | sequence_SO=chromosome | SO=protein_coding
[23]		2852	6	6	17.8	4.16	2.2e-09	43864.2	UNREADABLE	Tb927.4.1280 | organism=Trypanosoma_brucei_TREU927 | product=Tetratricopeptide repeat, putative | location=Tb927_04_v5.1:338213-339409(-) | length=398 | sequence_SO=chromosome | SO=protein_coding
[24]		8966	9	10	21.1	2.45	9.4e-06	62147.8	UNREADABLE	Tb927.9.10770 | organism=Trypanosoma_brucei_TREU927 | product=Polyadenylate-binding protein 2 (Poly(A)-binding protein 2) (Poly(A)-binding protein II) (PABII) (Polyadenylate-binding nuclear protein 1) (Nuclear poly(A)-binding protein 1) (PABP2), putative (PABP2) | location=Tb927_09_v5.1:1699911-1701578(-) | length=555 | sequence_SO=chromosome | SO=protein_coding
[25]		9013	8	8	30.4	2.61	2.8e-06	44396.5	UNREADABLE	Tb927.11.15640 | organism=Trypanosoma_brucei_TREU927 | product=mitochondrial RNA binding complex 1 subunit (MERS1) | location=Tb927_11_v5.1:4147833-4149020(-) | length=395 | sequence_SO=chromosome | SO=protein_coding
[26]		9001	5	5	11.4	3.72	3e-07	55776.6	UNREADABLE	Tb927.3.1380 | organism=Trypanosoma_brucei_TREU927 | product=ATP synthase subunit beta, mitochondrial (ATPB) | location=Tb927_03_v5.1:344483-346042(+) | length=519 | sequence_SO=chromosome | SO=protein_coding
[27]		9626	8	8	10.6	2.43	5.6e-06	112114	UNREADABLE	Tb927.9.5900 | organism=Trypanosoma_brucei_TREU927 | product=glutamate dehydrogenase (GDH) | location=Tb927_09_v5.1:995225-998285(+) | length=992 | sequence_SO=chromosome | SO=protein_coding
[28]		6487	8	8	19.3	2.2	1.5e-05	61631.7	UNREADABLE	Tb927.11.1700 | organism=Trypanosoma_brucei_TREU927 | product=hypothetical protein, conserved | location=Tb927_11_v5.1:518427-520139(-) | length=570 | sequence_SO=chromosome | SO=protein_coding
[29]		9268	8	8	12.2	1.88	0.00014	100405	UNREADABLE	Tb927.8.8170 | organism=Trypanosoma_brucei_TREU927 | product=mitochondrial RNA binding protein 1, putative (MRB8170) | location=Tb927_08_v5.1:2416165-2418882(+) | length=905 | sequence_SO=chromosome | SO=protein_coding
[30]		15	12	13	14.2	1.84	9.4e-06	98318.1	UNREADABLE	Tb927.2.470 | organism=Trypanosoma_brucei_TREU927 | product=retrotransposon hot spot protein 4 (RHS4), putative | location=Tb927_02_v5.1:86881-89463(-) | length=860 | sequence_SO=chromosome | SO=protein_coding
[30-1]	5	3359	9	10	12	1.96	5.3e-06	98025.9	UNREADABLE	Tb927.1.120 | organism=Trypanosoma_brucei_TREU927 | product=retrotransposon hot spot protein 4 (RHS4), putative | location=Tb927_01_v5.1:60266-62836(-) | length=856 | sequence_SO=chromosome | SO=protein_coding
[30-2]	3	2004	9	10	11.7	1.91	5.3e-06	97999.4	UNREADABLE	Tb927.2.450 | organism=Trypanosoma_brucei_TREU927 | product=retrotransposon hot spot protein 4 (RHS4), putative | location=Tb927_02_v5.1:77151-79724(-) | length=857 | sequence_SO=chromosome | SO=protein_coding
[30-3]	1	5375	4	4	4.4	1.25	4.6e-05	80857.2	UNREADABLE	Tb927.2.1120 | organism=Trypanosoma_brucei_TREU927 | product=retrotransposon hot spot protein (RHS, pseudogene), putative | location=Tb927_02_v5.1:190725-192860(-) | length=711 | sequence_SO=chromosome | SO=protein_coding
[30-4, 70-1]	3	10298	4	4	7.8	1.25	4.6e-05	62719.8	UNREADABLE	Tb09.v4.0067 | organism=Trypanosoma_brucei_TREU927 | product=retrotransposon hot spot protein, pseudogene | location=tryp_IXb-217g08.q1c:5235-6881(-) | length=548 | sequence_SO=contig | SO=protein_coding
[31]		9653	5	6	13.1	3.26	3.8e-06	47641.5	UNREADABLE	Tb927.3.3520 | organism=Trypanosoma_brucei_TREU927 | product=Present in the outer mitochondrial membrane proteome 25 (POMP25) | location=Tb927_03_v5.1:991358-992641(+) | length=427 | sequence_SO=chromosome | SO=protein_coding
[32]		1634	8	9	42.7	2.5	1.2e-06	22424.9	UNREADABLE	Tb927.9.5840 | organism=Trypanosoma_brucei_TREU927 | product=unspecified product | location=Tb927_09_v5.1:989953-990552(+) | length=199 | sequence_SO=chromosome | SO=protein_coding
[33]		4404	7	7	19.3	2.57	8.9e-07	41143.8	UNREADABLE	Tb927.11.11680 | organism=Trypanosoma_brucei_TREU927 | product=2-oxoglutarate dehydrogenase E2 component, putative | location=Tb927_11_v5.1:3132684-3133835(+) | length=383 | sequence_SO=chromosome | SO=protein_coding
[34]		9543	4	5	15	3.45	4e-07	32404.5	UNREADABLE	Tb927.10.10830 | organism=Trypanosoma_brucei_TREU927 | product=RGG-containing protein 2 (RGG2) | location=Tb927_10_v5.1:2630304-2631266(-) | length=320 | sequence_SO=chromosome | SO=protein_coding
[35]		8548	7	7	17.8	1.65	7.9e-05	59503.8	UNREADABLE	Tb927.10.6510 | organism=Trypanosoma_brucei_TREU927 | product=chaperonin HSP60, mitochondrial precursor (HSP60) | location=Tb927_10_v5.1:1647814-1649502(+) | length=562 | sequence_SO=chromosome | SO=protein_coding
[36]		4567	8	10	22.1	1.64	1.9e-05	54123.5	UNREADABLE	Tb927.5.1060 | organism=Trypanosoma_brucei_TREU927 | product=metallo-peptidase, Clan ME, Family M16 | location=Tb927_05_v5.1:400220-401913(+) | length=489 | sequence_SO=chromosome | SO=protein_coding
[37]		4282	10	10	32	1.3	0.00026	53091.6	UNREADABLE	Tb927.4.1940 | organism=Trypanosoma_brucei_TREU927 | product=WD domain, G-beta repeat, putative | location=Tb927_04_v5.1:491301-492746(-) | length=481 | sequence_SO=chromosome | SO=protein_coding
[38]		2777	7	7	9.2	2.01	4.7e-06	112953	UNREADABLE	Tb927.11.9980 | organism=Trypanosoma_brucei_TREU927 | product=2-oxoglutarate dehydrogenase E1 component, putative | location=Tb927_11_v5.1:2685796-2688813(+) | length=1005 | sequence_SO=chromosome | SO=protein_coding
[39]		11041	12	12	11.7	1.46	4.6e-05	120709	UNREADABLE	Tb11.02.5390b | organism=Trypanosoma_brucei_TREU927 | product=mRNA processing protein, putative | location=Tb927_11_bin_v5.1:653545-656808(+) | length=1087 | sequence_SO=random_sequence | SO=protein_coding
[40]		1056	8	8	16.2	1.94	6.4e-06	71401.8	UNREADABLE	Tb927.5.530 | organism=Trypanosoma_brucei_TREU927 | product=hypothetical protein, conserved | location=Tb927_05_v5.1:223790-225775(-) | length=661 | sequence_SO=chromosome | SO=protein_coding
[41]		1793	5	5	7.7	2.41	4.6e-06	98265.8	UNREADABLE	Tb927.11.1250 | organism=Trypanosoma_brucei_TREU927 | product=Mitochondrial SSU ribosomal protein, putative | location=Tb927_11_v5.1:363919-366543(+) | length=874 | sequence_SO=chromosome | SO=protein_coding
[42]		3885	6	7	29.3	2.62	5.5e-07	41896.2	UNREADABLE	Tb927.9.8880 | organism=Trypanosoma_brucei_TREU927 | product=actin B | location=Tb927_09_v5.1:1426858-1428918(-) | length=376 | sequence_SO=chromosome | SO=protein_coding
[43]		9660	4	4	14.1	2.18	9.8e-06	49984	UNREADABLE	Tb927.2.4710 | organism=Trypanosoma_brucei_TREU927 | product=RNA-binding protein, putative (TRRM1) | location=Tb927_02_v5.1:833328-834653(-) | length=441 | sequence_SO=chromosome | SO=protein_coding
[44]		9145	5	5	21.5	1.68	3.4e-05	34296.1	UNREADABLE	Tb927.9.10310 | organism=Trypanosoma_brucei_TREU927 | product=mitochondrial carrier protein (MCP11) | location=Tb927_09_v5.1:1619646-1621538(-) | length=317 | sequence_SO=chromosome | SO=protein_coding
[45]		4864	6	6	4.6	1.88	2.3e-05	191994	UNREADABLE	Tb927.10.15360 | organism=Trypanosoma_brucei_TREU927 | product=hypothetical protein, conserved | location=Tb927_10_v5.1:3763602-3768911(+) | length=1769 | sequence_SO=chromosome | SO=protein_coding
[46]		10881	6	6	8.1	1.62	3e-05	95128.7	UNREADABLE	Tb11.v5.0214 | organism=Trypanosoma_brucei_TREU927 | product=retrotransposon hot spot (RHS) protein, putative | location=Tb927_11_bin_v5.1:367527-370016(+) | length=829 | sequence_SO=random_sequence | SO=protein_coding
[46-1]	1	11253	3	3	11.1	1.37	3e-05	36986.4	UNREADABLE	Tb11.v5.0325 | organism=Trypanosoma_brucei_TREU927 | product=retrotransposon hot spot (RHS) protein, putative | location=Tb927_11_bin_v5.1:911614-912591(+) | length=325 | sequence_SO=random_sequence | SO=protein_coding
[47]		9353	6	8	30.4	1.57	2.1e-05	25106.5	UNREADABLE	Tb927.11.13280 | organism=Trypanosoma_brucei_TREU927 | product=mitochondrial RNA binding protein 2 (GBP25) | location=Tb927_11_v5.1:3562194-3562868(-) | length=224 | sequence_SO=chromosome | SO=protein_coding
[48]		9186	7	9	31.5	1.59	2e-05	29189.8	UNREADABLE	Tb927.2.2510 | organism=Trypanosoma_brucei_TREU927 | product=Mitochondrial outer membrane protein porin 1 (VDAC1) | location=Tb927_02_v5.1:493846-494658(-) | length=270 | sequence_SO=chromosome | SO=protein_coding
[49]		8870	4	4	17.4	2.3	3.2e-06	33131.9	UNREADABLE	Tb927.10.12840 | organism=Trypanosoma_brucei_TREU927 | product=mitochondrial carrier protein (MCP12) | location=Tb927_10_v5.1:3119218-3120132(-) | length=304 | sequence_SO=chromosome | SO=protein_coding
[50]		9229	4	5	17	1.97	5.9e-05	45399.3	UNREADABLE	Tb927.10.8940 | organism=Trypanosoma_brucei_TREU927 | product=flagellum targeting protein kharon1, putative (KH1) | location=Tb927_10_v5.1:2219490-2220725(+) | length=411 | sequence_SO=chromosome | SO=protein_coding
[51]		9414	5	5	16.3	1.58	0.00011	46468.8	UNREADABLE	Tb927.10.3990 | organism=Trypanosoma_brucei_TREU927 | product=DHH1 (DHH1) | location=Tb927_10_v5.1:1055560-1056780(-) | length=406 | sequence_SO=chromosome | SO=protein_coding
[52]		8806	6	6	14.3	1.43	6e-05	53078.2	UNREADABLE	Tb927.11.16860 | organism=Trypanosoma_brucei_TREU927 | product=mitochondrial RNA binding protein (MRB8620) | location=Tb927_11_v5.1:4491811-4493259(-) | length=482 | sequence_SO=chromosome | SO=protein_coding
[53]		8639	5	5	9.9	1.56	6.7e-05	86204.2	UNREADABLE	Tb927.9.2470 | organism=Trypanosoma_brucei_TREU927 | product=nucleolar protein (NOP86) | location=Tb927_09_v5.1:528136-530424(-) | length=760 | sequence_SO=chromosome | SO=protein_coding
[54]		9032	4	4	6.6	1.89	1.9e-05	71435.8	UNREADABLE	Tb927.11.7510 | organism=Trypanosoma_brucei_TREU927 | product=luminal binding protein 1 (BiP), putative (BiP) | location=Tb927_11_v5.1:2125537-2128170(-) | length=653 | sequence_SO=chromosome | SO=protein_coding
[55]		10540	5	5	15.3	1.17	0.00024	41071.6	UNREADABLE	Tb11.v5.0531 | organism=Trypanosoma_brucei_TREU927 | product=fructose-bisphosphate aldolase, glycosomal, putative | location=Tb927_11_bin_v5.1:2278908-2280026(+) | length=372 | sequence_SO=random_sequence | SO=protein_coding
[56]		9600	4	4	17.1	1.55	4.9e-05	37469.7	UNREADABLE	Tb927.8.900 | organism=Trypanosoma_brucei_TREU927 | product=splicing factor TSR1 (TSR1) | location=Tb927_08_v5.1:267851-269421(-) | length=328 | sequence_SO=chromosome | SO=protein_coding
[57]		8683	3	3	18.9	1.8	4.9e-05	20520.5	UNREADABLE	Tb927.11.9450 | organism=Trypanosoma_brucei_TREU927 | product=cyclophilin type peptidyl-prolyl cis-trans isomerase, putative (PPIase) | location=Tb927_11_v5.1:2586884-2587456(-) | length=190 | sequence_SO=chromosome | SO=protein_coding
[58]		339	6	6	20.7	1.87	1.9e-06	37566.5	UNREADABLE	Tb927.3.1790 | organism=Trypanosoma_brucei_TREU927 | product=pyruvate dehydrogenase E1 beta subunit, putative | location=Tb927_03_v5.1:462941-463996(-) | length=348 | sequence_SO=chromosome | SO=protein_coding
[59]		8988	4	4	7.9	2.24	2.9e-07	60485.3	UNREADABLE	Tb927.7.800 | organism=Trypanosoma_brucei_TREU927 | product=mitochondrial RNA binding complex 1 subunit (MRB800) | location=Tb927_07_v5.1:181258-182889(-) | length=543 | sequence_SO=chromosome | SO=protein_coding
[60]		10464	3	3	21.2	1.68	0.00011	27701.2	UNREADABLE	Tb11.0400 | organism=Trypanosoma_brucei_TREU927 | product=P27 protein, putative (P27) | location=tryp_XI-1036e06.p1k:31081-31806(+) | length=241 | sequence_SO=contig | SO=protein_coding
[61]		9125	7	7	7.8	1.15	6e-05	102780	UNREADABLE	Tb927.4.4160 | organism=Trypanosoma_brucei_TREU927 | product=mitochondrial RNA binding protein (MRB4160) | location=Tb927_04_v5.1:1100829-1103576(-) | length=915 | sequence_SO=chromosome | SO=protein_coding
[62]		1448	2	2	15.9	1.71	3.2e-05	21564.8	UNREADABLE	Tb927.11.10080 | organism=Trypanosoma_brucei_TREU927 | product=hypothetical protein, conserved | location=Tb927_11_v5.1:2704420-2704989(+) | length=189 | sequence_SO=chromosome | SO=protein_coding
[63]		1539	3	3	8	1.23	0.00022	35626.1	UNREADABLE	Tb927.9.4310 | organism=Trypanosoma_brucei_TREU927 | product=tricarboxylate carrier, putative | location=Tb927_09_v5.1:810382-811365(+) | length=327 | sequence_SO=chromosome | SO=protein_coding
[64]		8468	3	3	17.9	1.41	9.5e-05	22229.7	UNREADABLE	Tb927.9.3170 | organism=Trypanosoma_brucei_TREU927 | product=cytochrome oxidase subunit V (COXV) | location=Tb927_09_v5.1:685520-686113(-) | length=196 | sequence_SO=chromosome | SO=protein_coding
[65]		1864	3	3	32.6	1.22	0.00017	11076.6	UNREADABLE	Tb927.9.13880 | organism=Trypanosoma_brucei_TREU927 | product=unspecified product | location=Tb927_09_v5.1:2180195-2180473(-) | length=92 | sequence_SO=chromosome | SO=protein_coding
[66]		9519	2	2	20.7	1.49	2.9e-05	18647.8	UNREADABLE	Tb927.11.9140 | organism=Trypanosoma_brucei_TREU927 | product=mitochondrial RNA binding complex 1 subunit (MRB0880) | location=Tb927_11_v5.1:2503195-2503876(+) | length=174 | sequence_SO=chromosome | SO=protein_coding
[67]		4133	6	6	13.7	1.31	1.6e-05	53229.2	UNREADABLE	Tb927.3.3460 | organism=Trypanosoma_brucei_TREU927 | product=hypothetical protein, conserved | location=Tb927_03_v5.1:980328-981779(+) | length=483 | sequence_SO=chromosome | SO=protein_coding
[68]		6340	2	2	12	1.46	0.00012	28009.6	UNREADABLE	Tb927.6.4040 | organism=Trypanosoma_brucei_TREU927 | product=hypothetical protein, conserved | location=Tb927_06_v5.1:1178699-1179532(-) | length=241 | sequence_SO=chromosome | SO=protein_coding
[69]		89	4	4	38.2	1.12	3.1e-05	13535.5	UNREADABLE	Tb927.1.2230 | organism=Trypanosoma_brucei_TREU927 | product=calpain-like protein fragment, putative | location=Tb927_01_v5.1:562244-562615(+) | length=123 | sequence_SO=chromosome | SO=protein_coding
[70]		7231	3	3	5	1.25	4.6e-05	95200.3	UNREADABLE	Tb927.2.1210 | organism=Trypanosoma_brucei_TREU927 | product=retrotransposon hot spot protein 4 (RHS4), putative | location=Tb927_02_v5.1:219959-222484(-) | length=841 | sequence_SO=chromosome | SO=protein_coding
[30-4, 70-1]	3	10298	4	4	7.8	1.25	4.6e-05	62719.8	UNREADABLE	Tb09.v4.0067 | organism=Trypanosoma_brucei_TREU927 | product=retrotransposon hot spot protein, pseudogene | location=tryp_IXb-217g08.q1c:5235-6881(-) | length=548 | sequence_SO=contig | SO=protein_coding
[71]		918	5	5	7.8	0.72	0.0008	94265	UNREADABLE	Tb927.5.4040 | organism=Trypanosoma_brucei_TREU927 | product=hypothetical protein, conserved | location=Tb927_05_v5.1:1300804-1303260(-) | length=817 | sequence_SO=chromosome | SO=protein_coding
[72]		5174	6	6	21.8	0.73	0.00075	33355.3	UNREADABLE	Tb927.3.1840 | organism=Trypanosoma_brucei_TREU927 | product=3-oxo-5-alpha-steroid 4-dehydrogenase, putative | location=Tb927_03_v5.1:477826-478722(-) | length=298 | sequence_SO=chromosome | SO=protein_coding
[73]		11565	2	2	3	1.61	1.9e-05	116547	UNREADABLE	Tb927.9.12770 | organism=Trypanosoma_brucei_TREU927 | product=hypothetical protein, conserved | location=Tb927_09_v5.1:2009518-2012586(+) | length=1022 | sequence_SO=chromosome | SO=protein_coding
[74]		9467	1	2	6.5	2.1	1.2e-05	50676	UNREADABLE	Tb927.9.7470 | organism=Trypanosoma_brucei_TREU927 | product=purine nucleoside transporter (NT10) | location=Tb927_09_v5.1:1227571-1228959(-) | length=462 | sequence_SO=chromosome | SO=protein_coding
[75]		8497	1	1	10.9	2.06	1e-05	19264.2	UNREADABLE	Tb927.3.1410 | organism=Trypanosoma_brucei_TREU927 | product=cytochrome oxidase subunit VII (COXVII) | location=Tb927_03_v5.1:352045-353367(+) | length=165 | sequence_SO=chromosome | SO=protein_coding
[76]		4135	2	2	8.7	1.1	0.00019	33876.7	UNREADABLE	Tb927.5.1210 | organism=Trypanosoma_brucei_TREU927 | product=short-chain dehydrogenase, putative | location=Tb927_05_v5.1:462078-463013(+) | length=311 | sequence_SO=chromosome | SO=protein_coding
[77]		3905	1	1	0.9	1.96	5.7e-06	136901	UNREADABLE	Tb927.2.4400 | organism=Trypanosoma_brucei_TREU927 | product=hypothetical protein, conserved | location=Tb927_02_v5.1:778463-782008(-) | length=1181 | sequence_SO=chromosome | SO=protein_coding
[78]		9224	3	3	8.7	0.98	0.00018	34683.9	UNREADABLE	Tb927.10.11870 | organism=Trypanosoma_brucei_TREU927 | product=mitochondrial RNA binding protein (MRB11870) | location=Tb927_10_v5.1:2898295-2899227(+) | length=310 | sequence_SO=chromosome | SO=protein_coding
[79]		10729	5	5	21.6	0.77	0.00034	32082.3	UNREADABLE	Tb11.02.5070b | organism=Trypanosoma_brucei_TREU927 | product=hypothetical protein, conserved | location=Tb927_11_bin_v5.1:628576-629451(-) | length=291 | sequence_SO=random_sequence | SO=protein_coding
[80]		513	2	2	8.2	1.39	2.5e-05	50887.7	UNREADABLE	Tb927.11.2610 | organism=Trypanosoma_brucei_TREU927 | product=hypothetical protein, conserved | location=Tb927_11_v5.1:766107-767492(-) | length=461 | sequence_SO=chromosome | SO=protein_coding
[81]		8695	3	3	16	0.77	0.00046	23253.5	UNREADABLE	Tb927.11.1710 | organism=Trypanosoma_brucei_TREU927 | product=guide RNA-binding protein of 21 kDa (gBP21) | location=Tb927_11_v5.1:520673-521445(-) | length=206 | sequence_SO=chromosome | SO=protein_coding
[82]		10905	2	2	3.5	1.14	0.00012	64462.4	UNREADABLE	Tb11.1790 | organism=Trypanosoma_brucei_TREU927 | product=retrotransposon hot spot protein (RHS, pseudogene), putative | location=Tb927_11_bin_v5.1:5162851-5164553(-) | length=565 | sequence_SO=random_sequence | SO=protein_coding
[83]		7753	2	2	3.6	0.95	0.00032	71367.4	UNREADABLE	Tb927.10.14550 | organism=Trypanosoma_brucei_TREU927 | product=ATP-dependent DEAD/H RNA helicase, putative | location=Tb927_10_v5.1:3565941-3567923(-) | length=660 | sequence_SO=chromosome | SO=protein_coding
[84]		838	1	1	6.1	1.62	2.5e-05	28776.1	UNREADABLE	Tb927.11.870 | organism=Trypanosoma_brucei_TREU927 | product=hypothetical protein, conserved | location=Tb927_11_v5.1:222721-223461(+) | length=246 | sequence_SO=chromosome | SO=protein_coding
[85]		7551	1	1	6.6	1.58	3.2e-05	22632.1	UNREADABLE	Tb927.9.3640 | organism=Trypanosoma_brucei_TREU927 | product=hypothetical protein, conserved | location=Tb927_09_v5.1:729422-730018(+) | length=198 | sequence_SO=chromosome | SO=protein_coding
[86]		9199	3	3	6.8	0.77	0.00045	60660.7	UNREADABLE	Tb927.11.8870 | organism=Trypanosoma_brucei_TREU927 | product=DEAD-box ATP-dependent RNA helicase, mitochondrial (MHEL61) | location=Tb927_11_v5.1:2440369-2442009(+) | length=546 | sequence_SO=chromosome | SO=protein_coding
[87]		9092	2	2	3.8	0.92	0.00083	69068.5	UNREADABLE	Tb927.6.1500 | organism=Trypanosoma_brucei_TREU927 | product=alkyl-dihydroxyacetone phosphate synthase (DHAP) | location=Tb927_06_v5.1:524852-526693(-) | length=613 | sequence_SO=chromosome | SO=protein_coding
[88]		9444	2	2	3.8	0.77	0.001	60817.8	UNREADABLE	Tb927.8.3150 | organism=Trypanosoma_brucei_TREU927 | product=T-complex protein 1, gamma subunit, putative (TCP-1-gamma) | location=Tb927_08_v5.1:937585-939276(+) | length=556 | sequence_SO=chromosome | SO=protein_coding
[89]		9489	2	2	5.6	0.84	0.00078	50308.5	UNREADABLE	Tb927.1.1200 | organism=Trypanosoma_brucei_TREU927 | product=SSU ribosomal protein, mitochondrial (MRPS15) | location=Tb927_01_v5.1:323179-324486(+) | length=429 | sequence_SO=chromosome | SO=protein_coding
[90]		9464	2	2	6.8	1.16	0.00012	38296.1	UNREADABLE	Tb927.9.9660 | organism=Trypanosoma_brucei_TREU927 | product=Mitochondrial import receptor subunit ATOM40 (ATOM40) | location=Tb927_09_v5.1:1537822-1538877(-) | length=351 | sequence_SO=chromosome | SO=protein_coding
[91]		8345	2	2	6.6	0.73	0.00021	39514.1	UNREADABLE	Tb927.11.10570 | organism=Trypanosoma_brucei_TREU927 | product=hypothetical protein, conserved | location=Tb927_11_v5.1:2816251-2817252(+) | length=333 | sequence_SO=chromosome | SO=protein_coding
[92]		2919	1	1	1.8	1.32	4e-05	71773.5	UNREADABLE	Tb927.11.10960 | organism=Trypanosoma_brucei_TREU927 | product=2OG-Fe(II) oxygenase superfamily, putative | location=Tb927_11_v5.1:2934247-2936199(+) | length=650 | sequence_SO=chromosome | SO=protein_coding
[93]		2006	2	2	1.6	0.79	0.00089	138166	UNREADABLE	Tb927.7.3550 | organism=Trypanosoma_brucei_TREU927 | product=hypothetical protein, conserved | location=Tb927_07_v5.1:914750-918475(-) | length=1241 | sequence_SO=chromosome | SO=protein_coding
[94]		6855	2	2	3.3	0.68	0.00037	66656.3	UNREADABLE	Tb927.3.5240 | organism=Trypanosoma_brucei_TREU927 | product=hypothetical protein, conserved | location=Tb927_03_v5.1:1470948-1472693(+) | length=581 | sequence_SO=chromosome | SO=protein_coding
[95]		9192	1	1	10.5	1.2	0.00025	16296.1	UNREADABLE	Tb927.11.13290 | organism=Trypanosoma_brucei_TREU927 | product=mitochondrial import inner membrane translocase subunit tim17 (Tim17) | location=Tb927_11_v5.1:3563635-3564093(-) | length=152 | sequence_SO=chromosome | SO=protein_coding
[96]		5850	3	3	16.9	0.53	0.00097	28605.3	UNREADABLE	Tb927.3.4850 | organism=Trypanosoma_brucei_TREU927 | product=enoyl-CoA hydratase, mitochondrial precursor, putative | location=Tb927_03_v5.1:1364464-1366936(-) | length=267 | sequence_SO=chromosome | SO=protein_coding
[97]		901	2	2	11.6	0.98	0.00024	25965.3	UNREADABLE	Tb927.10.4880 | organism=Trypanosoma_brucei_TREU927 | product=hypothetical protein, conserved | location=Tb927_10_v5.1:1217581-1218255(-) | length=224 | sequence_SO=chromosome | SO=protein_coding
[98]		4286	1	1	5.9	1.1	0.00042	22174.5	UNREADABLE	Tb927.3.820 | organism=Trypanosoma_brucei_TREU927 | product=hypothetical protein, conserved | location=Tb927_03_v5.1:192902-193468(-) | length=188 | sequence_SO=chromosome | SO=protein_coding
[99]		1755	4	4	2.1	0.34	0.0015	201556	UNREADABLE	Tb927.8.5200 | organism=Trypanosoma_brucei_TREU927 | product=hypothetical protein, conserved | location=Tb927_08_v5.1:1549691-1555057(+) | length=1788 | sequence_SO=chromosome | SO=protein_coding
[100]		4018	2	2	7.2	0.54	0.00056	30982.9	UNREADABLE	Tb927.5.3410 | organism=Trypanosoma_brucei_TREU927 | product=hypothetical protein, conserved | location=Tb927_05_v5.1:1134699-1135490(-) | length=263 | sequence_SO=chromosome | SO=protein_coding
[101]		3626	5	5	6.6	0.48	0.0014	118830	UNREADABLE	Tb927.11.10370 | organism=Trypanosoma_brucei_TREU927 | product=glycosyl hydrolase-like protein | location=Tb927_11_v5.1:2764624-2767791(+) | length=1055 | sequence_SO=chromosome | SO=protein_coding
[102]		4953	1	1	3.8	1.01	0.00011	40187	UNREADABLE	Tb927.2.4890 | organism=Trypanosoma_brucei_TREU927 | product=ribosomal protein L11, putative | location=Tb927_02_v5.1:863746-864774(-) | length=342 | sequence_SO=chromosome | SO=protein_coding
[103]		8378	1	1	2.6	1	0.00082	47585.3	UNREADABLE	Tb927.9.5730 | organism=Trypanosoma_brucei_TREU927 | product=nucleosome assembly protein-like protein | location=Tb927_09_v5.1:985400-986668(+) | length=422 | sequence_SO=chromosome | SO=protein_coding
[104]		3946	1	1	2.4	1	0.00042	46728.1	UNREADABLE	Tb927.5.3360 | organism=Trypanosoma_brucei_TREU927 | product=50S ribosomal protein L2, putative | location=Tb927_05_v5.1:1121720-1122955(-) | length=411 | sequence_SO=chromosome | SO=protein_coding
[105]		328	2	2	8	0.93	7.4e-05	43688	UNREADABLE	Tb927.2.3370 | organism=Trypanosoma_brucei_TREU927 | product=UDP-Gal or UDP-GlcNAc-dependent glycosyltransferase, putative | location=Tb927_02_v5.1:622508-624384(-) | length=377 | sequence_SO=chromosome | SO=protein_coding
[106]		8710	2	2	5.3	0.5	0.0019	61047.6	UNREADABLE	Tb927.10.10130 | organism=Trypanosoma_brucei_TREU927 | product=mitochondrial RNA binding complex 1 subunit (MRB10130) | location=Tb927_10_v5.1:2495034-2496671(+) | length=545 | sequence_SO=chromosome | SO=protein_coding
[107]		3513	2	2	8.9	0.68	0.00046	22320.3	UNREADABLE	Tb927.5.4120 | organism=Trypanosoma_brucei_TREU927 | product=hypothetical protein, conserved | location=Tb927_05_v5.1:1318264-1318839(-) | length=191 | sequence_SO=chromosome | SO=protein_coding
[108]		6837	2	2	5.6	0.61	0.00013	50646.4	UNREADABLE	Tb927.9.10400 | organism=Trypanosoma_brucei_TREU927 | product=hypothetical protein, conserved | location=Tb927_09_v5.1:1628849-1630255(-) | length=468 | sequence_SO=chromosome | SO=protein_coding
[109]		6660	1	1	3.4	0.91	0.00032	28771.1	UNREADABLE	Tb927.6.2140 | organism=Trypanosoma_brucei_TREU927 | product=hypothetical protein, conserved | location=Tb927_06_v5.1:682282-683085(-) | length=267 | sequence_SO=chromosome | SO=protein_coding
[110]		8605	3	3	15.5	0.62	0.00025	25631.8	UNREADABLE	Tb927.8.1990 | organism=Trypanosoma_brucei_TREU927 | product=peroxidoxin (TRYP2) | location=Tb927_08_v5.1:634173-634853(+) | length=226 | sequence_SO=chromosome | SO=protein_coding
[111]		4968	1	1	2.6	0.88	0.0015	46542.3	UNREADABLE	Tb927.6.1870 | organism=Trypanosoma_brucei_TREU927 | product=eukaryotic translation initiation factor 4E, putative | location=Tb927_06_v5.1:621138-622421(-) | length=427 | sequence_SO=chromosome | SO=protein_coding
[112]		3825	2	2	4.3	0.67	0.0012	72950.7	UNREADABLE	Tb927.9.11120 | organism=Trypanosoma_brucei_TREU927 | product=Chromosome passenger complex (CPC) protein INCENP N terminal, putative | location=Tb927_09_v5.1:1760388-1762236(-) | length=602 | sequence_SO=chromosome | SO=protein_coding
[113]		9628	1	1	2.7	0.85	0.002	50433.6	UNREADABLE	Tb927.11.16730 | organism=Trypanosoma_brucei_TREU927 | product=dihydrolipoyl dehydrogenase (GCVL-2) | location=Tb927_11_v5.1:4452120-4453553(-) | length=477 | sequence_SO=chromosome | SO=protein_coding
[114]		7337	1	1	17.2	0.83	0.002	12784.1	UNREADABLE	Tb927.7.2380 | organism=Trypanosoma_brucei_TREU927 | product=hypothetical protein, conserved | location=Tb927_07_v5.1:612027-612395(-) | length=122 | sequence_SO=chromosome | SO=protein_coding
[115]		10529	1	1	5.5	0.83	0.0012	38752.9	UNREADABLE	Tb11.v5.0685 | organism=Trypanosoma_brucei_TREU927 | product=hypothetical protein, conserved | location=Tb927_11_bin_v5.1:3441537-3442571(+) | length=344 | sequence_SO=random_sequence | SO=protein_coding
[116]		9011	1	1	3.8	0.82	0.00049	33963.1	UNREADABLE	Tb927.2.2970 | organism=Trypanosoma_brucei_TREU927 | product=mitochondrial carrier protein (MCP13) | location=Tb927_02_v5.1:564310-565248(+) | length=312 | sequence_SO=chromosome | SO=protein_coding
[117]		decoy	1	1	0.2	0.81	0.0021	473843	UNREADABLE	Tb927.11.8160 | organism=Trypanosoma_brucei_TREU927 | product=dynein heavy chain, putative | location=Tb927_11_v5.1:2283465-2295923(+) | length=4152 | sequence_SO=chromosome | SO=protein_coding
[118]		decoy	2	2	0.6	0.5	0.0075	662787	UNREADABLE	Tb927.11.1090 | organism=Trypanosoma_brucei_TREU927 | product=calpain-like protein, putative | location=Tb927_11_v5.1:279190-296707(+) | length=5837 | sequence_SO=chromosome | SO=protein_coding
[119]		9488	1	1	1.1	0.74	0.0005	82621.4	UNREADABLE	Tb927.1.2120 | organism=Trypanosoma_brucei_TREU927 | product=Calpain-like protein CALP1.3 (CALP1.3) | location=Tb927_01_v5.1:540718-542916(+) | length=732 | sequence_SO=chromosome | SO=protein_coding
[120]		5155	2	2	6.3	0.68	0.00056	58953.5	UNREADABLE	Tb927.6.2010 | organism=Trypanosoma_brucei_TREU927 | product=AMP-binding enzyme, putative | location=Tb927_06_v5.1:653345-654916(-) | length=523 | sequence_SO=chromosome | SO=protein_coding
[121]		5989	2	2	1.4	0.47	0.001	204098	UNREADABLE	Tb927.5.3800 | organism=Trypanosoma_brucei_TREU927 | product=glutamine hydrolysing (not ammonia-dependent) carbomoyl phosphate synthase, putative | location=Tb927_05_v5.1:1238877-1244378(+) | length=1833 | sequence_SO=chromosome | SO=protein_coding
[122]		486	2	2	19.4	0.3	0.0043	14962.8	UNREADABLE	Tb927.9.11380 | organism=Trypanosoma_brucei_TREU927 | product=60S ribosomal protein L23, putative | location=Tb927_09_v5.1:1788564-1788983(+) | length=139 | sequence_SO=chromosome | SO=protein_coding
[123]		4987	1	1	2.9	0.56	0.0016	43711.4	UNREADABLE	Tb927.5.3980 | organism=Trypanosoma_brucei_TREU927 | product=hypothetical protein, conserved | location=Tb927_05_v5.1:1285959-1287083(+) | length=374 | sequence_SO=chromosome | SO=protein_coding
[124]		9194	2	2	20.7	0.32	0.0021	13672.6	UNREADABLE	Tb927.11.13140 | organism=Trypanosoma_brucei_TREU927 | product=cytochrome oxidase subunit X (COXX) | location=Tb927_11_v5.1:3520676-3522735(-) | length=116 | sequence_SO=chromosome | SO=protein_coding
[125]		7636	2	2	4.5	0.41	0.00044	44906.4	UNREADABLE	Tb927.10.7410 | organism=Trypanosoma_brucei_TREU927 | product=succinyl-CoA ligase [GDP-forming] beta-chain, putative | location=Tb927_10_v5.1:1868948-1870207(-) | length=419 | sequence_SO=chromosome | SO=protein_coding
[126]		9091	1	1	3.4	0.48	0.002	38864.9	UNREADABLE	Tb927.6.1550 | organism=Trypanosoma_brucei_TREU927 | product=Leucine-rich repeat, ribonuclease inhibitor subtype domain-containing protein (POMP30) | location=Tb927_06_v5.1:538593-539654(-) | length=353 | sequence_SO=chromosome | SO=protein_coding
[127]		decoy	1	1	7.7	0.44	0.0052	21339.7	UNREADABLE	Tb927.8.6910 | organism=Trypanosoma_brucei_TREU927 | product=cyclophilin, putative | location=Tb927_08_v5.1:1993034-1993621(-) | length=195 | sequence_SO=chromosome | SO=protein_coding
[128]		decoy	1	1	1	0.25	0.01	196721	UNREADABLE	Tb927.4.5020 | organism=Trypanosoma_brucei_TREU927 | product=RNA polymerase IIA largest subunit (RPB1) | location=Tb927_04_v5.1:1373758-1379055(-) | length=1765 | sequence_SO=chromosome | SO=protein_coding

## Sheet: KPAF2-rapid pulldown raw
Search Name:	LUMOS_Inna_20190107_KPAF2_MS2/MS2					rapid pull down from cells
			LUMOS_Inna_20190107_KPAF2_MS2/MS2
Rank	Uniq Pep	Acc #	Num Unique	Peptide Count	% Cov	Best Disc Score	Best Expect Val	Protein MW	Species	Protein Name
[1]		9665	77	272	66.7	6.41	1.7e-10	72497.8	UNREADABLE	Tb927.11.14380 | organism=Trypanosoma_brucei_TREU927 | product=kinetoplast polyadenylation/uridylation factor 2 (KPAF2) | location=Tb927_11_v5.1:3826105-3828036(+) | length=643 | sequence_SO=chromosome | SO=protein_coding
[2]		10727	50	193	50.9	5.03	3.8e-09	49704.6	UNREADABLE	Tb11.v5.0469 | organism=Trypanosoma_brucei_TREU927 | product=beta tubulin, putative | location=Tb927_11_bin_v5.1:1903857-1905185(+) | length=442 | sequence_SO=random_sequence | SO=protein_coding
[3]		1	28	159	71.1	6.2	8.6e-10	27731.9	UNREADABLE	TEV protease
[4]		4822	25	52	56.5	5.25	3.8e-09	49787.7	UNREADABLE	Tb927.1.2340 | organism=Trypanosoma_brucei_TREU927 | product=alpha tubulin | location=Tb927_01_v5.1:572442-573797(+) | length=451 | sequence_SO=chromosome | SO=protein_coding
[5]		3615	34	40	56.6	3.27	2.2e-07	71475.7	UNREADABLE	Tb927.6.3740 | organism=Trypanosoma_brucei_TREU927 | product=heat shock 70 kDa protein, mitochondrial precursor, putative | location=Tb927_06_v5.1:1112896-1114889(-) | length=657 | sequence_SO=chromosome | SO=protein_coding
[6]		10888	29	31	39.8	3.01	3.1e-07	75236.1	UNREADABLE	Tb11.v5.1035 | organism=Trypanosoma_brucei_TREU927 | product=heat shock protein 70 (hsp70), putative | location=Tb927_11_bin_v5.1:5477679-5479748(+) | length=689 | sequence_SO=random_sequence | SO=protein_coding
[6-1]	5	8646	9	9	10.2	2.65	1.6e-06	70212.4	UNREADABLE	Tb927.7.710 | organism=Trypanosoma_brucei_TREU927 | product=heat shock 70 kDa protein, putative (HSP70) | location=Tb927_07_v5.1:155358-157286(-) | length=639 | sequence_SO=chromosome | SO=protein_coding
[7]		8966	18	25	47	3.65	8e-07	62147.8	UNREADABLE	Tb927.9.10770 | organism=Trypanosoma_brucei_TREU927 | product=Polyadenylate-binding protein 2 (Poly(A)-binding protein 2) (Poly(A)-binding protein II) (PABII) (Polyadenylate-binding nuclear protein 1) (Nuclear poly(A)-binding protein 1) (PABP2), putative (PABP2) | location=Tb927_09_v5.1:1699911-1701578(-) | length=555 | sequence_SO=chromosome | SO=protein_coding
[8]		11134	23	26	49.7	2.91	8.5e-07	49106.2	UNREADABLE	Tb11.v5.1046 | organism=Trypanosoma_brucei_TREU927 | product=elongation factor 1-alpha, putative | location=Tb927_11_bin_v5.1:5550906-5552255(-) | length=449 | sequence_SO=random_sequence | SO=protein_coding
[9]		P04264	16	18	24.7	3.52	1.6e-07	66039.2	HUMAN	Keratin, type II cytoskeletal 1
[9-1]	3	P35908	4	4	8.1	1.09	0.00024	65433.4	HUMAN	Keratin, type II cytoskeletal 2 epidermal
[9-2]	1	P19013	2	2	3.7	1.27	6.5e-05	57285.7	HUMAN	Keratin, type II cytoskeletal 4
[10]		5989	23	24	13.5	2.63	2.1e-06	204098	UNREADABLE	Tb927.5.3800 | organism=Trypanosoma_brucei_TREU927 | product=glutamine hydrolysing (not ammonia-dependent) carbomoyl phosphate synthase, putative | location=Tb927_05_v5.1:1238877-1244378(+) | length=1833 | sequence_SO=chromosome | SO=protein_coding
[11]		P35527	15	15	32.9	3.76	1e-08	62064.8	HUMAN	Keratin, type I cytoskeletal 9
[12]		3486	11	11	14.6	4.03	1.4e-07	127096	UNREADABLE	Tb927.10.12490 | organism=Trypanosoma_brucei_TREU927 | product=kinesin, putative | location=Tb927_10_v5.1:3024666-3028064(-) | length=1132 | sequence_SO=chromosome | SO=protein_coding
[13]		8747	15	15	6.4	2.86	4.5e-06	359220	UNREADABLE	Tb927.6.3670 | organism=Trypanosoma_brucei_TREU927 | product=paraflagellar rod component, putative (PFC8) | location=Tb927_06_v5.1:1090477-1100145(-) | length=3222 | sequence_SO=chromosome | SO=protein_coding
[14]		8745	14	15	45.4	4.05	7.5e-09	39048	UNREADABLE	Tb927.6.4280 | organism=Trypanosoma_brucei_TREU927 | product=glyceraldehyde 3-phosphate dehydrogenase, glycosomal (GAPDH) | location=Tb927_06_v5.1:1218232-1219311(-) | length=359 | sequence_SO=chromosome | SO=protein_coding
[15]		2004	17	19	21.4	2.43	1.1e-06	97999.4	UNREADABLE	Tb927.2.450 | organism=Trypanosoma_brucei_TREU927 | product=retrotransposon hot spot protein 4 (RHS4), putative | location=Tb927_02_v5.1:77151-79724(-) | length=857 | sequence_SO=chromosome | SO=protein_coding
[15-1]	10	3359	19	21	23.2	2.14	6.6e-06	98025.9	UNREADABLE	Tb927.1.120 | organism=Trypanosoma_brucei_TREU927 | product=retrotransposon hot spot protein 4 (RHS4), putative | location=Tb927_01_v5.1:60266-62836(-) | length=856 | sequence_SO=chromosome | SO=protein_coding
[15-2]	7	751	17	19	21.7	2.26	1.1e-06	97842	UNREADABLE	Tb927.2.340 | organism=Trypanosoma_brucei_TREU927 | product=retrotransposon hot spot protein 4 (RHS4), putative | location=Tb927_02_v5.1:46167-48743(-) | length=858 | sequence_SO=chromosome | SO=protein_coding
[15-3]	11	15	18	19	20	1.72	2.8e-05	98318.1	UNREADABLE	Tb927.2.470 | organism=Trypanosoma_brucei_TREU927 | product=retrotransposon hot spot protein 4 (RHS4), putative | location=Tb927_02_v5.1:86881-89463(-) | length=860 | sequence_SO=chromosome | SO=protein_coding
[15-4]	4	10945	11	13	18.5	1.88	1.1e-05	65819.4	UNREADABLE	Tb11.v5.0489 | organism=Trypanosoma_brucei_TREU927 | product=retrotransposon hot spot (RHS) protein, putative | location=Tb927_11_bin_v5.1:1982945-1984666(-) | length=573 | sequence_SO=random_sequence | SO=protein_coding
[15-5]	2	5375	7	7	12.1	2.25	1.1e-06	80857.2	UNREADABLE	Tb927.2.1120 | organism=Trypanosoma_brucei_TREU927 | product=retrotransposon hot spot protein (RHS, pseudogene), putative | location=Tb927_02_v5.1:190725-192860(-) | length=711 | sequence_SO=chromosome | SO=protein_coding
[15-6]	2	7231	6	6	9.3	2.16	1.1e-06	95200.3	UNREADABLE	Tb927.2.1210 | organism=Trypanosoma_brucei_TREU927 | product=retrotransposon hot spot protein 4 (RHS4), putative | location=Tb927_02_v5.1:219959-222484(-) | length=841 | sequence_SO=chromosome | SO=protein_coding
[15-7]	3	10298	6	6	9.5	1.96	6.6e-06	62719.8	UNREADABLE	Tb09.v4.0067 | organism=Trypanosoma_brucei_TREU927 | product=retrotransposon hot spot protein, pseudogene | location=tryp_IXb-217g08.q1c:5235-6881(-) | length=548 | sequence_SO=contig | SO=protein_coding
[15-8]	1	10697	4	4	22.3	2.37	3.8e-07	22537.7	UNREADABLE	Tb11.v5.0800 | organism=Trypanosoma_brucei_TREU927 | product=retrotransposon hot spot (RHS) protein, putative | location=Tb927_11_bin_v5.1:4162631-4163212(+) | length=193 | sequence_SO=random_sequence | SO=protein_coding
[15-9]	1	1369	4	4	7.4	2.37	3.8e-07	66461.3	UNREADABLE	Tb927.2.1100 | organism=Trypanosoma_brucei_TREU927 | product=retrotransposon hot spot protein (RHS, pseudogene), putative | location=Tb927_02_v5.1:185097-186842(-) | length=582 | sequence_SO=chromosome | SO=protein_coding
[15-10]	1	5246	2	2	2.4	1.87	6.6e-06	95913.1	UNREADABLE	Tb927.2.560 | organism=Trypanosoma_brucei_TREU927 | product=retrotransposon hot spot protein 4 (RHS4), putative | location=Tb927_02_v5.1:108732-111269(-) | length=845 | sequence_SO=chromosome | SO=protein_coding
[15-11]	4	6128	7	7	10.8	0.64	0.00088	64932.2	UNREADABLE	Tb927.1.410 | organism=Trypanosoma_brucei_TREU927 | product=retrotransposon hot spot protein (RHS, pseudogene), putative | location=Tb927_01_v5.1:151277-153022(+) | length=581 | sequence_SO=chromosome | SO=protein_coding
[15-12]	2	10483	5	5	12	0.64	0.00088	39649	UNREADABLE	Tb11.v5.0495 | organism=Trypanosoma_brucei_TREU927 | product=retrotransposon hot spot (RHS), putative | location=Tb927_11_bin_v5.1:2019894-2020943(-) | length=349 | sequence_SO=random_sequence | SO=protein_coding
[15-13]	2	500	5	5	12.2	0.64	0.00088	38911.3	UNREADABLE	Tb927.4.220 | organism=Trypanosoma_brucei_TREU927 | product=retrotransposon hot spot protein (RHS, pseudogene), putative | location=Tb927_04_v5.1:41068-42102(-) | length=345 | sequence_SO=chromosome | SO=protein_coding
[15-14]	2	822	5	5	5.1	0.64	0.00088	91390.3	UNREADABLE	Tb927.2.480 | organism=Trypanosoma_brucei_TREU927 | product=retrotransposon hot spot protein (RHS, pseudogene), putative | location=Tb927_02_v5.1:91630-94083(-) | length=818 | sequence_SO=chromosome | SO=protein_coding
[15-15]	1	4275	4	4	5.5	0.64	0.00088	67000.9	UNREADABLE	Tb927.6.5160 | organism=Trypanosoma_brucei_TREU927 | product=retrotransposon hot spot protein (RHS, pseudogene), putative | location=Tb927_06_v5.1:1421549-1423291(+) | length=580 | sequence_SO=chromosome | SO=protein_coding
[15-16]	1	5918	3	3	7.7	0.64	0.00088	38847.4	UNREADABLE	Tb927.6.5170 | organism=Trypanosoma_brucei_TREU927 | product=retrotransposon hot spot protein (RHS, pseudogene), putative | location=Tb927_06_v5.1:1426713-1427723(+) | length=337 | sequence_SO=chromosome | SO=protein_coding
[16]		9626	11	12	18.2	3.18	5.1e-06	112114	UNREADABLE	Tb927.9.5900 | organism=Trypanosoma_brucei_TREU927 | product=glutamate dehydrogenase (GDH) | location=Tb927_09_v5.1:995225-998285(+) | length=992 | sequence_SO=chromosome | SO=protein_coding
[17]		2777	11	11	14.5	3.66	3.8e-08	112953	UNREADABLE	Tb927.11.9980 | organism=Trypanosoma_brucei_TREU927 | product=2-oxoglutarate dehydrogenase E1 component, putative | location=Tb927_11_v5.1:2685796-2688813(+) | length=1005 | sequence_SO=chromosome | SO=protein_coding
[18]		9178	13	13	26.5	2.65	4.5e-06	72679	UNREADABLE	Tb927.3.1590 | organism=Trypanosoma_brucei_TREU927 | product=mitochondrial RNA binding complex 1 subunit (MRB1590) | location=Tb927_03_v5.1:414759-416765(-) | length=668 | sequence_SO=chromosome | SO=protein_coding
[19]		8524	10	13	27.8	3.19	3.5e-07	59580.1	UNREADABLE	Tb927.11.3240 | organism=Trypanosoma_brucei_TREU927 | product=T-complex protein 1, zeta subunit, putative (TCP-1-zeta) | location=Tb927_11_v5.1:925327-926961(+) | length=544 | sequence_SO=chromosome | SO=protein_coding
[20]		9184	6	7	17.7	4.49	3.7e-07	55460.8	UNREADABLE	Tb927.2.3800 | organism=Trypanosoma_brucei_TREU927 | product=guide RNA associated protein 1 (GAP1) | location=Tb927_02_v5.1:676599-678077(-) | length=492 | sequence_SO=chromosome | SO=protein_coding
[21]		9229	9	10	25.8	3.46	2.1e-07	45399.3	UNREADABLE	Tb927.10.8940 | organism=Trypanosoma_brucei_TREU927 | product=flagellum targeting protein kharon1, putative (KH1) | location=Tb927_10_v5.1:2219490-2220725(+) | length=411 | sequence_SO=chromosome | SO=protein_coding
[22]		5868	14	14	7.6	2.4	1.8e-06	242917	UNREADABLE	Tb927.8.7100 | organism=Trypanosoma_brucei_TREU927 | product=acetyl-CoA carboxylase | location=Tb927_08_v5.1:2041100-2047645(+) | length=2181 | sequence_SO=chromosome | SO=protein_coding
[23]		P00761	6	13	32.9	4.73	5.7e-09	24409.7	PIG	Trypsin
[24]		9032	11	12	22.2	2.95	3.3e-07	71435.8	UNREADABLE	Tb927.11.7510 | organism=Trypanosoma_brucei_TREU927 | product=luminal binding protein 1 (BiP), putative (BiP) | location=Tb927_11_v5.1:2125537-2128170(-) | length=653 | sequence_SO=chromosome | SO=protein_coding
[25]		1254	7	8	25.9	4.45	2e-09	57037.7	UNREADABLE	Tb927.11.3980 | organism=Trypanosoma_brucei_TREU927 | product=metallo-peptidase, Clan ME, Family M16 | location=Tb927_11_v5.1:1163689-1166234(+) | length=518 | sequence_SO=chromosome | SO=protein_coding
[26]		10538	9	10	27.3	2.59	1.3e-05	52546.3	UNREADABLE	Tb11.v5.0611 | organism=Trypanosoma_brucei_TREU927 | product=hypothetical protein, conserved | location=Tb927_11_bin_v5.1:2885121-2886542(+) | length=473 | sequence_SO=random_sequence | SO=protein_coding
[27]		11036	7	7	30.1	3.65	2.5e-07	29422.4	UNREADABLE	Tb11.v5.0501 | organism=Trypanosoma_brucei_TREU927 | product=40S ribosomal protein S3A, putative | location=Tb927_11_bin_v5.1:2072629-2073399(+) | length=256 | sequence_SO=random_sequence | SO=protein_coding
[28]		8161	13	13	18.2	2.74	6e-07	90666.2	UNREADABLE	Tb927.2.3030 | organism=Trypanosoma_brucei_TREU927 | product=ATP-dependent Clp protease subunit, heat shock protein 78 (HSP78), putative | location=Tb927_02_v5.1:575019-577457(+) | length=812 | sequence_SO=chromosome | SO=protein_coding
[29]		8589	9	9	16.4	3.34	2e-07	103449	UNREADABLE	Tb927.8.8180 | organism=Trypanosoma_brucei_TREU927 | product=mitochondrial RNA binding complex 1 subunit (MRB8180) | location=Tb927_08_v5.1:2419530-2422334(+) | length=934 | sequence_SO=chromosome | SO=protein_coding
[30]		1634	16	20	59.8	1.83	7.3e-06	22424.9	UNREADABLE	Tb927.9.5840 | organism=Trypanosoma_brucei_TREU927 | product=unspecified product | location=Tb927_09_v5.1:989953-990552(+) | length=199 | sequence_SO=chromosome | SO=protein_coding
[31]		8548	10	10	23.7	2.44	7e-06	59503.8	UNREADABLE	Tb927.10.6510 | organism=Trypanosoma_brucei_TREU927 | product=chaperonin HSP60, mitochondrial precursor (HSP60) | location=Tb927_10_v5.1:1647814-1649502(+) | length=562 | sequence_SO=chromosome | SO=protein_coding
[32]		8804	11	11	27	1.93	3.9e-05	53690.5	UNREADABLE	Tb927.9.4520 | organism=Trypanosoma_brucei_TREU927 | product=Mitochondrial-processing peptidase subunit beta (MPPB) | location=Tb927_09_v5.1:837535-838968(+) | length=477 | sequence_SO=chromosome | SO=protein_coding
[33]		1864	8	9	68.5	2.72	3.6e-06	11076.6	UNREADABLE	Tb927.9.13880 | organism=Trypanosoma_brucei_TREU927 | product=unspecified product | location=Tb927_09_v5.1:2180195-2180473(-) | length=92 | sequence_SO=chromosome | SO=protein_coding
[34]		8509	7	7	16.6	2.98	5.8e-07	87634.1	UNREADABLE	Tb927.11.11570 | organism=Trypanosoma_brucei_TREU927 | product=Translation initiation factor eIF-2B subunit epsilon, putative (EIF2BE) | location=Tb927_11_v5.1:3102890-3105292(+) | length=800 | sequence_SO=chromosome | SO=protein_coding
[35]		3885	11	11	43.4	1.99	7.1e-06	41896.2	UNREADABLE	Tb927.9.8880 | organism=Trypanosoma_brucei_TREU927 | product=actin B | location=Tb927_09_v5.1:1426858-1428918(-) | length=376 | sequence_SO=chromosome | SO=protein_coding
[36]		8605	11	12	38.1	1.65	7.3e-05	25631.8	UNREADABLE	Tb927.8.1990 | organism=Trypanosoma_brucei_TREU927 | product=peroxidoxin (TRYP2) | location=Tb927_08_v5.1:634173-634853(+) | length=226 | sequence_SO=chromosome | SO=protein_coding
[37]		2015	8	11	33	2.17	2.5e-05	25349.5	UNREADABLE	Tb927.6.2420 | organism=Trypanosoma_brucei_TREU927 | product=p22 protein precursor | location=Tb927_06_v5.1:743387-744070(+) | length=227 | sequence_SO=chromosome | SO=protein_coding
[38]		8459	9	9	21.7	1.96	1.7e-05	63029.8	UNREADABLE	Tb927.9.9290 | organism=Trypanosoma_brucei_TREU927 | product=Polyadenylate-binding protein 1 (Poly(A)-binding protein 1) (PABP 1) (PABP1) | location=Tb927_09_v5.1:1478262-1479962(-) | length=566 | sequence_SO=chromosome | SO=protein_coding
[39]		9500	4	4	3	3.96	9.3e-08	178082	UNREADABLE	Tb927.3.3130 | organism=Trypanosoma_brucei_TREU927 | product=Present in the outer mitochondrial membrane proteome 24 (POMP24) | location=Tb927_03_v5.1:802511-807439(-) | length=1642 | sequence_SO=chromosome | SO=protein_coding
[40]		10414	12	12	12.4	1.93	4.6e-06	131699	UNREADABLE	Tb11.0560 | organism=Trypanosoma_brucei_TREU927 | product=hypothetical protein, conserved | location=tryp_XI-1084b11.p1k:9087-12584(-) | length=1165 | sequence_SO=contig | SO=protein_coding
[41]		1482	5	5	30	3.11	4.6e-06	34606.4	UNREADABLE	Tb927.10.16170 | organism=Trypanosoma_brucei_TREU927 | product=potassium voltage-gated channel, putative | location=Tb927_10_v5.1:3973232-3974155(+) | length=307 | sequence_SO=chromosome | SO=protein_coding
[42]		3695	7	9	16.3	2.29	1.2e-05	48692.1	UNREADABLE	Tb927.4.1790 | organism=Trypanosoma_brucei_TREU927 | product=ribosomal protein L3, putative | location=Tb927_04_v5.1:448485-449774(-) | length=429 | sequence_SO=chromosome | SO=protein_coding
[43]		9543	6	8	25.6	2.39	7.1e-06	32404.5	UNREADABLE	Tb927.10.10830 | organism=Trypanosoma_brucei_TREU927 | product=RGG-containing protein 2 (RGG2) | location=Tb927_10_v5.1:2630304-2631266(-) | length=320 | sequence_SO=chromosome | SO=protein_coding
[44]		4567	6	7	18.6	2.57	1.4e-06	54123.5	UNREADABLE	Tb927.5.1060 | organism=Trypanosoma_brucei_TREU927 | product=metallo-peptidase, Clan ME, Family M16 | location=Tb927_05_v5.1:400220-401913(+) | length=489 | sequence_SO=chromosome | SO=protein_coding
[45]		9071	6	6	17.4	2.35	1.4e-05	37060.8	UNREADABLE	Tb927.10.510 | organism=Trypanosoma_brucei_TREU927 | product=Present in the outer mitochondrial membrane proteome 19 (POMP19) | location=Tb927_10_v5.1:132214-133218(+) | length=334 | sequence_SO=chromosome | SO=protein_coding
[46]		3775	5	5	19.2	2.63	7e-06	24736.4	UNREADABLE	Tb927.9.8420 | organism=Trypanosoma_brucei_TREU927 | product=60S ribosomal protein L10, putative | location=Tb927_09_v5.1:1373386-1374027(-) | length=213 | sequence_SO=chromosome | SO=protein_coding
[47]		6496	3	3	10.5	3.87	2.3e-07	79049.5	UNREADABLE	Tb927.5.760 | organism=Trypanosoma_brucei_TREU927 | product=cell cycle sequence binding phosphoprotein (RBP33), putative | location=Tb927_05_v5.1:314952-317174(+) | length=740 | sequence_SO=chromosome | SO=protein_coding
[48]		163	7	7	22.7	2.01	1.7e-05	41856.4	UNREADABLE	Tb927.3.5050 | organism=Trypanosoma_brucei_TREU927 | product=60S ribosomal protein L4 | location=Tb927_03_v5.1:1417717-1418841(+) | length=374 | sequence_SO=chromosome | SO=protein_coding
[49]		3044	6	6	2.2	2.01	1e-05	511327	UNREADABLE	Tb927.4.2070 | organism=Trypanosoma_brucei_TREU927 | product=antigenic protein, putative | location=Tb927_04_v5.1:518726-532093(-) | length=4455 | sequence_SO=chromosome | SO=protein_coding
[50]		6319	4	5	1.8	2.92	6.2e-06	373542	UNREADABLE	Tb927.10.10360 | organism=Trypanosoma_brucei_TREU927 | product=microtubule-associated protein, putative | location=Tb927_10_v5.1:2548906-2558502(-) | length=3198 | sequence_SO=chromosome | SO=protein_coding
[50-1]	1	10165	4	5	1.2	0.77	0.0003	483813	UNREADABLE	Tb10.v4.0053 | organism=Trypanosoma_brucei_TREU927 | product=hypothetical protein | location=tryp_X-106b08.p1c:1-12357(-) | length=4119 | sequence_SO=contig | SO=protein_coding
[50-2]	2	437	3	5	1.8	0.75	0.00047	267602	UNREADABLE	Tb927.10.10280 | organism=Trypanosoma_brucei_TREU927 | product=microtubule-associated protein, putative | location=Tb927_10_v5.1:2524751-2531866(-) | length=2371 | sequence_SO=chromosome | SO=protein_coding
[51]		9185	11	12	13.8	1.22	0.00016	114386	UNREADABLE	Tb927.2.3180 | organism=Trypanosoma_brucei_TREU927 | product=kinetoplast polyadenylation/uridylation factor 1 (KPAF1) | location=Tb927_02_v5.1:587698-590709(+) | length=1003 | sequence_SO=chromosome | SO=protein_coding
[52]		9013	7	8	25.6	2.03	5.9e-06	44396.5	UNREADABLE	Tb927.11.15640 | organism=Trypanosoma_brucei_TREU927 | product=mitochondrial RNA binding complex 1 subunit (MERS1) | location=Tb927_11_v5.1:4147833-4149020(-) | length=395 | sequence_SO=chromosome | SO=protein_coding
[53]		8986	6	6	18.4	2.33	2.5e-06	49687	UNREADABLE	Tb927.7.2670 | organism=Trypanosoma_brucei_TREU927 | product=zinc finger protein family member, putative (ZC3H21) | location=Tb927_07_v5.1:689769-691154(-) | length=461 | sequence_SO=chromosome | SO=protein_coding
[54]		2717	6	7	25.7	1.83	6e-05	25711.9	UNREADABLE	Tb927.4.3550 | organism=Trypanosoma_brucei_TREU927 | product=60S ribosomal protein L13a, putative | location=Tb927_04_v5.1:911699-912367(-) | length=222 | sequence_SO=chromosome | SO=protein_coding
[55]		P13645	5	5	12.8	2.79	1.2e-07	58827.5	HUMAN	Keratin, type I cytoskeletal 10
[56]		1056	8	8	15.6	1.34	0.00015	71401.8	UNREADABLE	Tb927.5.530 | organism=Trypanosoma_brucei_TREU927 | product=hypothetical protein, conserved | location=Tb927_05_v5.1:223790-225775(-) | length=661 | sequence_SO=chromosome | SO=protein_coding
[57]		4701	8	8	15.3	1.65	7.3e-06	90468	UNREADABLE	Tb927.8.3170 | organism=Trypanosoma_brucei_TREU927 | product=hypothetical protein, conserved | location=Tb927_08_v5.1:942936-945326(+) | length=796 | sequence_SO=chromosome | SO=protein_coding
[58]		3291	6	6	45.3	2.25	2.3e-06	20904.5	UNREADABLE	Tb927.10.3840 | organism=Trypanosoma_brucei_TREU927 | product=60S ribosomal protein L18a, putative | location=Tb927_10_v5.1:1011718-1012257(-) | length=179 | sequence_SO=chromosome | SO=protein_coding
[59]		11093	10	11	34.4	1.26	0.00013	30644.3	UNREADABLE	Tb11.v5.1059 | organism=Trypanosoma_brucei_TREU927 | product=40S ribosomal protein S4, putative | location=Tb927_11_bin_v5.1:5597029-5597850(-) | length=273 | sequence_SO=random_sequence | SO=protein_coding
[60]		1448	4	4	31.7	2.61	4.8e-07	21564.8	UNREADABLE	Tb927.11.10080 | organism=Trypanosoma_brucei_TREU927 | product=hypothetical protein, conserved | location=Tb927_11_v5.1:2704420-2704989(+) | length=189 | sequence_SO=chromosome | SO=protein_coding
[61]		9086	7	8	16.8	1.54	4.2e-05	59528.4	UNREADABLE	Tb927.6.3350 | organism=Trypanosoma_brucei_TREU927 | product=hypothetical protein, conserved (YCF45) | location=Tb927_06_v5.1:982414-984009(+) | length=531 | sequence_SO=chromosome | SO=protein_coding
[62]		4404	5	5	15.9	1.8	5.2e-05	41143.8	UNREADABLE	Tb927.11.11680 | organism=Trypanosoma_brucei_TREU927 | product=2-oxoglutarate dehydrogenase E2 component, putative | location=Tb927_11_v5.1:3132684-3133835(+) | length=383 | sequence_SO=chromosome | SO=protein_coding
[63]		8853	5	5	9.1	1.87	2.3e-05	100453	UNREADABLE	Tb927.11.6280 | organism=Trypanosoma_brucei_TREU927 | product=pyruvate phosphate dikinase (PPDK) | location=Tb927_11_v5.1:1767498-1770239(-) | length=913 | sequence_SO=chromosome | SO=protein_coding
[64]		2822	5	6	32.1	2.11	4.2e-05	12374.8	UNREADABLE	Tb927.10.1590 | organism=Trypanosoma_brucei_TREU927 | product=ribosomal protein L36, putative | location=Tb927_10_v5.1:434629-434958(-) | length=109 | sequence_SO=chromosome | SO=protein_coding
[65]		1741	3	3	21.2	2.96	3.8e-07	15683.8	UNREADABLE	Tb927.10.7330 | organism=Trypanosoma_brucei_TREU927 | product=40S ribosomal protein S24E, putative | location=Tb927_10_v5.1:1850489-1850902(-) | length=137 | sequence_SO=chromosome | SO=protein_coding
[66]		2627	4	5	20.2	2.86	5.6e-07	25427.9	UNREADABLE	Tb927.3.3310 | organism=Trypanosoma_brucei_TREU927 | product=60S ribosomal protein L13, putative | location=Tb927_03_v5.1:850871-851529(-) | length=218 | sequence_SO=chromosome | SO=protein_coding
[67]		2556	3	3	9	2.98	1.2e-06	49956.4	UNREADABLE	Tb927.5.3810 | organism=Trypanosoma_brucei_TREU927 | product=orotidine-5-phosphate decarboxylase/orotate phosphoribosyltransferase, putative | location=Tb927_05_v5.1:1246263-1247652(+) | length=458 | sequence_SO=chromosome | SO=protein_coding
[68]		9414	5	5	15.3	1.63	8.8e-05	46468.8	UNREADABLE	Tb927.10.3990 | organism=Trypanosoma_brucei_TREU927 | product=DHH1 (DHH1) | location=Tb927_10_v5.1:1055560-1056780(-) | length=406 | sequence_SO=chromosome | SO=protein_coding
[69]		5465	10	11	38	1.2	0.00014	34636.3	UNREADABLE	Tb927.9.15150 | organism=Trypanosoma_brucei_TREU927 | product=unspecified product | location=Tb927_09_v5.1:2360401-2361327(+) | length=308 | sequence_SO=chromosome | SO=protein_coding
[70]		4619	6	6	21.7	1.52	7.7e-05	30879.7	UNREADABLE	Tb927.8.1330 | organism=Trypanosoma_brucei_TREU927 | product=60S ribosomal protein L7a, putative | location=Tb927_08_v5.1:428150-428980(-) | length=276 | sequence_SO=chromosome | SO=protein_coding
[71]		9215	6	6	27.4	1.55	3e-05	28642.3	UNREADABLE	Tb927.10.14600 | organism=Trypanosoma_brucei_TREU927 | product=40S ribosomal protein S2, putative (RPS2) | location=Tb927_10_v5.1:3575102-3575902(-) | length=266 | sequence_SO=chromosome | SO=protein_coding
[72]		8795	10	11	30.5	1.39	8.1e-06	34618.8	UNREADABLE	Tb927.9.13990 | organism=Trypanosoma_brucei_TREU927 | product=RNA-binding protein, putative (DRBD2) | location=Tb927_09_v5.1:2183754-2185266(-) | length=305 | sequence_SO=chromosome | SO=protein_coding
[73]		3905	6	6	6.1	1.5	8.3e-05	136901	UNREADABLE	Tb927.2.4400 | organism=Trypanosoma_brucei_TREU927 | product=hypothetical protein, conserved | location=Tb927_02_v5.1:778463-782008(-) | length=1181 | sequence_SO=chromosome | SO=protein_coding
[74]		7897	5	5	22	1.89	1.9e-05	28476.7	UNREADABLE	Tb927.9.15360 | organism=Trypanosoma_brucei_TREU927 | product=40S ribosomal protein S6, putative | location=Tb927_09_v5.1:2384274-2385098(+) | length=250 | sequence_SO=chromosome | SO=protein_coding
[75]		8870	3	3	15.8	2.55	1.9e-06	33131.9	UNREADABLE	Tb927.10.12840 | organism=Trypanosoma_brucei_TREU927 | product=mitochondrial carrier protein (MCP12) | location=Tb927_10_v5.1:3119218-3120132(-) | length=304 | sequence_SO=chromosome | SO=protein_coding
[76]		10707	3	3	30.7	2.2	1.4e-05	17510.5	UNREADABLE	Tb11.v5.0243 | organism=Trypanosoma_brucei_TREU927 | product=40S ribosomal protein S18, putative | location=Tb927_11_bin_v5.1:494123-494584(-) | length=153 | sequence_SO=random_sequence | SO=protein_coding
[77]		8499	5	5	4.9	1.77	8.5e-06	162484	UNREADABLE	Tb927.2.5530 | organism=Trypanosoma_brucei_TREU927 | product=Present in the outer mitochondrial membrane proteome 22-1 (POMP22-1) | location=Tb927_02_v5.1:981104-986170(-) | length=1522 | sequence_SO=chromosome | SO=protein_coding
[78]		6622	5	6	28.2	1.32	5.9e-05	20087.5	UNREADABLE	Tb927.10.560 | organism=Trypanosoma_brucei_TREU927 | product=40S ribosomal proteins S11, putative | location=Tb927_10_v5.1:147113-147637(+) | length=174 | sequence_SO=chromosome | SO=protein_coding
[78-1]	1	8248	4	4	21.3	0.89	0.00079	20059.4	UNREADABLE	Tb927.1.3180 | organism=Trypanosoma_brucei_TREU927 | product=40S ribosomal protein S11, putative | location=Tb927_01_v5.1:688963-689487(+) | length=174 | sequence_SO=chromosome | SO=protein_coding
[79]		6487	2	2	7.2	3.02	2.1e-07	61631.7	UNREADABLE	Tb927.11.1700 | organism=Trypanosoma_brucei_TREU927 | product=hypothetical protein, conserved | location=Tb927_11_v5.1:518427-520139(-) | length=570 | sequence_SO=chromosome | SO=protein_coding
[80]		1942	3	3	9.8	2.24	1.3e-06	34458.9	UNREADABLE	Tb927.4.600 | organism=Trypanosoma_brucei_TREU927 | product=Alpha/beta hydrolase family, putative | location=Tb927_04_v5.1:171885-172838(-) | length=317 | sequence_SO=chromosome | SO=protein_coding
[81]		4897	4	4	10	1.84	5.4e-06	75066.2	UNREADABLE	Tb927.1.1730 | organism=Trypanosoma_brucei_TREU927 | product=conserved protein, unknown function | location=Tb927_01_v5.1:438709-440790(+) | length=693 | sequence_SO=chromosome | SO=protein_coding
[82]		2455	5	5	15.1	0.93	0.0009	37958.8	UNREADABLE	Tb927.6.2360 | organism=Trypanosoma_brucei_TREU927 | product=adenosine kinase, putative | location=Tb927_06_v5.1:727282-728319(+) | length=345 | sequence_SO=chromosome | SO=protein_coding
[83]		2641	3	4	11.8	1.52	0.00011	45277.8	UNREADABLE	Tb927.11.6710 | organism=Trypanosoma_brucei_TREU927 | product=predicted tetratricopeptide repeat (TPR) protein | location=Tb927_11_v5.1:1892522-1893718(-) | length=398 | sequence_SO=chromosome | SO=protein_coding
[84]		896	5	6	3.1	0.88	0.0035	329648	UNREADABLE	Tb927.10.1450 | organism=Trypanosoma_brucei_TREU927 | product=plectin, putative | location=Tb927_10_v5.1:376955-385573(-) | length=2872 | sequence_SO=chromosome | SO=protein_coding
[85]		2495	3	3	5.3	1.82	2.8e-05	85601.7	UNREADABLE	Tb927.11.12930 | organism=Trypanosoma_brucei_TREU927 | product=DEAD-box helicase, putative | location=Tb927_11_v5.1:3464527-3466788(-) | length=753 | sequence_SO=chromosome | SO=protein_coding
[86]		10480	8	8	12.8	1.14	0.00014	78344	UNREADABLE	Tb11.v5.0713 | organism=Trypanosoma_brucei_TREU927 | product=retrotransposon hot spot (RHS) protein, putative | location=Tb927_11_bin_v5.1:3629729-3631795(+) | length=688 | sequence_SO=random_sequence | SO=protein_coding
[86-1]	2	4208	5	5	8.4	1.24	7.3e-05	76290.6	UNREADABLE	Tb927.1.420 | organism=Trypanosoma_brucei_TREU927 | product=retrotransposon hot spot protein 5 (RHS5), putative | location=Tb927_01_v5.1:156384-158411(+) | length=675 | sequence_SO=chromosome | SO=protein_coding
[86-2]	2	10905	4	4	8	1.23	7.3e-05	64462.4	UNREADABLE	Tb11.1790 | organism=Trypanosoma_brucei_TREU927 | product=retrotransposon hot spot protein (RHS, pseudogene), putative | location=Tb927_11_bin_v5.1:5162851-5164553(-) | length=565 | sequence_SO=random_sequence | SO=protein_coding
[86-3]	2	5368	4	4	7	1.23	7.3e-05	76609	UNREADABLE	Tb927.2.1170 | organism=Trypanosoma_brucei_TREU927 | product=retrotransposon hot spot protein 5 (RHS5), putative | location=Tb927_02_v5.1:205540-207567(-) | length=675 | sequence_SO=chromosome | SO=protein_coding
[86-4]	2	7942	3	3	5.2	1.23	7.3e-05	76640.9	UNREADABLE	Tb927.4.250 | organism=Trypanosoma_brucei_TREU927 | product=retrotransposon hot spot protein 5 (RHS5), putative | location=Tb927_04_v5.1:49436-51463(-) | length=675 | sequence_SO=chromosome | SO=protein_coding
[86-5]	1	1675	2	2	11.6	1.23	7.3e-05	17559.4	UNREADABLE	Tb927.2.980 | organism=Trypanosoma_brucei_TREU927 | product=retrotransposon hot spot protein (RHS, pseudogene), putative | location=Tb927_02_v5.1:167874-168341(+) | length=155 | sequence_SO=chromosome | SO=protein_coding
[86-6]	1	4175	2	2	2.7	1.23	7.3e-05	76707.8	UNREADABLE	Tb927.2.240 | organism=Trypanosoma_brucei_TREU927 | product=retrotransposon hot spot protein 5 (RHS5), putative | location=Tb927_02_v5.1:25548-27572(-) | length=674 | sequence_SO=chromosome | SO=protein_coding
[86-7]	1	532	3	3	4.3	0.41	0.0055	86218.3	UNREADABLE	Tb927.11.4770 | organism=Trypanosoma_brucei_TREU927 | product=retrotransposon hot spot protein (RHS, pseudogene), putative | location=Tb927_11_v5.1:1368735-1371059(-) | length=775 | sequence_SO=chromosome | SO=protein_coding
[86-8]	1	5934	3	3	6	0.2	0.007	65639.8	UNREADABLE	Tb927.2.1330 | organism=Trypanosoma_brucei_TREU927 | product=retrotransposon hot spot protein (RHS, pseudogene), putative | location=Tb927_02_v5.1:245650-247458(+) | length=602 | sequence_SO=chromosome | SO=protein_coding
[87]		6294	1	1	15.3	3.68	1.4e-07	12806.2	UNREADABLE	Tb927.11.8200 | organism=Trypanosoma_brucei_TREU927 | product=ribosomal protein S26, putative | location=Tb927_11_v5.1:2305896-2306231(+) | length=111 | sequence_SO=chromosome | SO=protein_coding
[88]		7334	6	6	13.9	1.15	6e-05	62775.9	UNREADABLE	Tb927.10.600 | organism=Trypanosoma_brucei_TREU927 | product=hypothetical protein, conserved | location=Tb927_10_v5.1:157880-159505(+) | length=541 | sequence_SO=chromosome | SO=protein_coding
[89]		3624	4	4	28.7	1.24	0.00017	18170.6	UNREADABLE	Tb927.7.5180 | organism=Trypanosoma_brucei_TREU927 | product=60S ribosomal protein L23a, putative | location=Tb927_07_v5.1:1364071-1364565(+) | length=164 | sequence_SO=chromosome | SO=protein_coding
[90]		4460	3	3	16.5	1.74	1.1e-05	35288.4	UNREADABLE	Tb927.11.1020 | organism=Trypanosoma_brucei_TREU927 | product=ribokinase, putative | location=Tb927_11_v5.1:260682-261683(+) | length=333 | sequence_SO=chromosome | SO=protein_coding
[91]		6272	3	3	25.3	1.3	0.00096	18120.9	UNREADABLE	Tb927.7.7010 | organism=Trypanosoma_brucei_TREU927 | product=hypothetical protein, conserved | location=Tb927_07_v5.1:2006122-2006586(-) | length=154 | sequence_SO=chromosome | SO=protein_coding
[92]		9125	4	4	5.2	1.58	1.3e-05	102780	UNREADABLE	Tb927.4.4160 | organism=Trypanosoma_brucei_TREU927 | product=mitochondrial RNA binding protein (MRB4160) | location=Tb927_04_v5.1:1100829-1103576(-) | length=915 | sequence_SO=chromosome | SO=protein_coding
[93]		9132	2	2	6.1	2.52	1.3e-06	55241.4	UNREADABLE	Tb927.4.1540 | organism=Trypanosoma_brucei_TREU927 | product=NAD dependent epimerase/dehydratase family, putative (POMP27) | location=Tb927_04_v5.1:397389-398915(-) | length=508 | sequence_SO=chromosome | SO=protein_coding
[94]		1931	5	5	8.3	1.2	2e-05	93436.1	UNREADABLE	Tb927.11.1630 | organism=Trypanosoma_brucei_TREU927 | product=hypothetical protein, conserved | location=Tb927_11_v5.1:503305-505800(-) | length=831 | sequence_SO=chromosome | SO=protein_coding
[95]		2919	2	2	5.2	1.75	8.6e-05	71773.5	UNREADABLE	Tb927.11.10960 | organism=Trypanosoma_brucei_TREU927 | product=2OG-Fe(II) oxygenase superfamily, putative | location=Tb927_11_v5.1:2934247-2936199(+) | length=650 | sequence_SO=chromosome | SO=protein_coding
[96]		9725	4	4	20.7	1.1	0.00023	33848	UNREADABLE	Tb927.10.3030 | organism=Trypanosoma_brucei_TREU927 | product=proteasome regulatory non-ATPase subunit 11 (RPN11) | location=Tb927_10_v5.1:794511-795428(+) | length=305 | sequence_SO=chromosome | SO=protein_coding
[97]		11453	5	5	35.6	1.02	0.00029	15353.2	UNREADABLE	Tb927.9.15420 | organism=Trypanosoma_brucei_TREU927 | product=60S ribosomal protein L32 | location=Tb927_09_v5.1:2399675-2400073(+) | length=132 | sequence_SO=chromosome | SO=protein_coding
[98]		8695	4	4	30.1	0.88	0.00075	23253.5	UNREADABLE	Tb927.11.1710 | organism=Trypanosoma_brucei_TREU927 | product=guide RNA-binding protein of 21 kDa (gBP21) | location=Tb927_11_v5.1:520673-521445(-) | length=206 | sequence_SO=chromosome | SO=protein_coding
[99]		3487	4	4	9.6	1.25	1.8e-05	64662.4	UNREADABLE	Tb927.8.6800 | organism=Trypanosoma_brucei_TREU927 | product=hypothetical protein, conserved | location=Tb927_08_v5.1:1964700-1966457(-) | length=585 | sequence_SO=chromosome | SO=protein_coding
[100]		1938	3	3	6.9	1.15	0.00015	73319.2	UNREADABLE	Tb927.11.1660 | organism=Trypanosoma_brucei_TREU927 | product=vesicular transport protein (CDC48 homologue), putative | location=Tb927_11_v5.1:509071-511059(-) | length=662 | sequence_SO=chromosome | SO=protein_coding
[101]		4864	2	2	1.2	2.37	1.5e-06	191994	UNREADABLE	Tb927.10.15360 | organism=Trypanosoma_brucei_TREU927 | product=hypothetical protein, conserved | location=Tb927_10_v5.1:3763602-3768911(+) | length=1769 | sequence_SO=chromosome | SO=protein_coding
[102]		9331	3	3	3.1	1.59	1.3e-05	155861	UNREADABLE	Tb927.3.5020 | organism=Trypanosoma_brucei_TREU927 | product=Flagellar Member 6 (FLAM6) | location=Tb927_03_v5.1:1408124-1412365(+) | length=1413 | sequence_SO=chromosome | SO=protein_coding
[103]		1546	2	2	6.6	1.9	3e-06	41302.5	UNREADABLE	Tb927.10.15180 | organism=Trypanosoma_brucei_TREU927 | product=nucleosome assembly protein, putative | location=Tb927_10_v5.1:3702340-3703440(+) | length=366 | sequence_SO=chromosome | SO=protein_coding
[104]		6807	4	4	16.4	0.94	0.0012	48107.5	UNREADABLE	Tb927.10.7570 | organism=Trypanosoma_brucei_TREU927 | product=dihydrolipoamide acetyltransferase E2 subunit, putative | location=Tb927_10_v5.1:1902816-1904171(-) | length=451 | sequence_SO=chromosome | SO=protein_coding
[105]		8120	5	5	5.5	0.81	0.00059	141173	UNREADABLE	Tb927.11.13360 | organism=Trypanosoma_brucei_TREU927 | product=AAA ATPase, putative | location=Tb927_11_v5.1:3579889-3583734(-) | length=1281 | sequence_SO=chromosome | SO=protein_coding
[106]		698	4	5	3.4	1.01	0.00037	137640	UNREADABLE	Tb927.11.10150 | organism=Trypanosoma_brucei_TREU927 | product=Enoyl-CoA hydratase/isomerase family, putative | location=Tb927_11_v5.1:2716406-2720041(+) | length=1211 | sequence_SO=chromosome | SO=protein_coding
[107]		6912	3	3	28.9	1.69	1.8e-05	16061.6	UNREADABLE	Tb927.10.8430 | organism=Trypanosoma_brucei_TREU927 | product=40S ribosomal protein S12, putative | location=Tb927_10_v5.1:2092016-2092444(+) | length=142 | sequence_SO=chromosome | SO=protein_coding
[108]		417	2	2	7.6	1.69	1.4e-05	41551.9	UNREADABLE	Tb927.9.11220 | organism=Trypanosoma_brucei_TREU927 | product=hypothetical protein, conserved | location=Tb927_09_v5.1:1774954-1776024(+) | length=356 | sequence_SO=chromosome | SO=protein_coding
[109]		1352	1	1	6.6	2.87	6.4e-07	24353.1	UNREADABLE	Tb927.11.10170 | organism=Trypanosoma_brucei_TREU927 | product=hypothetical protein, conserved | location=Tb927_11_v5.1:2721501-2722142(+) | length=213 | sequence_SO=chromosome | SO=protein_coding
[110]		486	2	2	23.7	1.56	0.00019	14962.8	UNREADABLE	Tb927.9.11380 | organism=Trypanosoma_brucei_TREU927 | product=60S ribosomal protein L23, putative | location=Tb927_09_v5.1:1788564-1788983(+) | length=139 | sequence_SO=chromosome | SO=protein_coding
[111]		9092	4	4	6.9	1.13	4.6e-05	69068.5	UNREADABLE	Tb927.6.1500 | organism=Trypanosoma_brucei_TREU927 | product=alkyl-dihydroxyacetone phosphate synthase (DHAP) | location=Tb927_06_v5.1:524852-526693(-) | length=613 | sequence_SO=chromosome | SO=protein_coding
[112]		3122	3	3	12.6	1.6	3.1e-05	41205.9	UNREADABLE	Tb927.7.7080 | organism=Trypanosoma_brucei_TREU927 | product=mitochondrial glycoprotein-like protein | location=Tb927_07_v5.1:2022333-2023451(-) | length=372 | sequence_SO=chromosome | SO=protein_coding
[113]		3578	3	3	18.8	1.46	0.00027	19366.3	UNREADABLE	Tb927.10.12680 | organism=Trypanosoma_brucei_TREU927 | product=60S ribosomal protein L34, putative | location=Tb927_10_v5.1:3080313-3080825(-) | length=170 | sequence_SO=chromosome | SO=protein_coding
[114]		4518	5	5	2.9	0.76	0.00041	197819	UNREADABLE	Tb927.10.3510 | organism=Trypanosoma_brucei_TREU927 | product=tRNA pseudouridine synthase D (TruD), putative | location=Tb927_10_v5.1:903295-908703(+) | length=1802 | sequence_SO=chromosome | SO=protein_coding
[115]		2505	3	3	35.2	1.25	8.7e-05	14595.3	UNREADABLE	Tb927.10.5480 | organism=Trypanosoma_brucei_TREU927 | product=60S ribosomal protein L24, putative | location=Tb927_10_v5.1:1377506-1377883(+) | length=125 | sequence_SO=chromosome | SO=protein_coding
[116]		8988	3	3	7.9	1.11	0.00022	60485.3	UNREADABLE	Tb927.7.800 | organism=Trypanosoma_brucei_TREU927 | product=mitochondrial RNA binding complex 1 subunit (MRB800) | location=Tb927_07_v5.1:181258-182889(-) | length=543 | sequence_SO=chromosome | SO=protein_coding
[117]		9199	5	5	11.9	0.79	0.00019	60660.7	UNREADABLE	Tb927.11.8870 | organism=Trypanosoma_brucei_TREU927 | product=DEAD-box ATP-dependent RNA helicase, mitochondrial (MHEL61) | location=Tb927_11_v5.1:2440369-2442009(+) | length=546 | sequence_SO=chromosome | SO=protein_coding
[118]		9289	3	3	1.8	1.32	0.00018	193806	UNREADABLE	Tb927.4.4490 | organism=Trypanosoma_brucei_TREU927 | product=multidrug resistance protein E (MRPE) | location=Tb927_04_v5.1:1207210-1212969(-) | length=1759 | sequence_SO=chromosome | SO=protein_coding
[119]		9600	3	3	8.8	0.97	0.00079	37469.7	UNREADABLE	Tb927.8.900 | organism=Trypanosoma_brucei_TREU927 | product=splicing factor TSR1 (TSR1) | location=Tb927_08_v5.1:267851-269421(-) | length=328 | sequence_SO=chromosome | SO=protein_coding
[120]		3549	2	2	10.3	1.42	6.8e-05	31465	UNREADABLE	Tb927.3.2230 | organism=Trypanosoma_brucei_TREU927 | product=succinyl-CoA synthetase alpha subunit, putative | location=Tb927_03_v5.1:580234-581139(-) | length=301 | sequence_SO=chromosome | SO=protein_coding
[121]		2062	8	8	11.9	0.65	0.00046	94335.4	UNREADABLE	Tb927.10.4570 | organism=Trypanosoma_brucei_TREU927 | product=elongation factor 2 | location=Tb927_10_v5.1:1166785-1169325(-) | length=846 | sequence_SO=chromosome | SO=protein_coding
[122]		141	2	2	5.1	1.38	6.5e-05	54207	UNREADABLE	Tb927.1.4300 | organism=Trypanosoma_brucei_TREU927 | product=chaperone protein DNAj, putative | location=Tb927_01_v5.1:886299-887774(+) | length=491 | sequence_SO=chromosome | SO=protein_coding
[123]		5561	3	3	10.3	1.03	0.00011	40669.6	UNREADABLE	Tb927.4.110 | organism=Trypanosoma_brucei_TREU927 | product=retrotransposon hot spot protein (RHS, pseudogene), putative | location=Tb927_04_v5.1:3639-4715(-) | length=359 | sequence_SO=chromosome | SO=protein_coding
[123-1]	1	5350	2	2	9.1	0.99	0.00014	37920.4	UNREADABLE	Tb927.2.1140 | organism=Trypanosoma_brucei_TREU927 | product=retrotransposon hot spot protein (RHS, pseudogene), putative | location=Tb927_02_v5.1:197595-198614(-) | length=340 | sequence_SO=chromosome | SO=protein_coding
[124]		9565	5	5	14	1.21	3.4e-05	57749.1	UNREADABLE	Tb927.5.3010 | organism=Trypanosoma_brucei_TREU927 | product=MRB1 complex subunit MRB3010 (MRB3010) | location=Tb927_05_v5.1:1001145-1002695(+) | length=516 | sequence_SO=chromosome | SO=protein_coding
[125]		9181	2	2	7.8	1.21	0.00021	35502.4	UNREADABLE	Tb927.2.5800 | organism=Trypanosoma_brucei_TREU927 | product=sedoheptulose-1,7-bisphosphatase (SBPase) | location=Tb927_02_v5.1:1046357-1047355(+) | length=332 | sequence_SO=chromosome | SO=protein_coding
[126]		5031	2	2	10.6	1.58	2.6e-05	35464.2	UNREADABLE	Tb927.5.1510 | organism=Trypanosoma_brucei_TREU927 | product=hypothetical protein, conserved | location=Tb927_05_v5.1:534204-535142(-) | length=312 | sequence_SO=chromosome | SO=protein_coding
[127]		3510	4	4	8.1	0.67	0.0011	68583.3	UNREADABLE	Tb927.11.1820 | organism=Trypanosoma_brucei_TREU927 | product=guanine nucleotide exchange factor subunit GCD2 | location=Tb927_11_v5.1:540993-542879(-) | length=628 | sequence_SO=chromosome | SO=protein_coding
[128]		813	1	1	12.1	2.3	1.4e-05	20828.1	UNREADABLE	Tb927.3.4880 | organism=Trypanosoma_brucei_TREU927 | product=nucleosome assembly protein (NAP), putative | location=Tb927_03_v5.1:1370857-1371405(-) | length=182 | sequence_SO=chromosome | SO=protein_coding
[129]		3216	1	1	12.1	2.28	1.4e-06	11772.7	UNREADABLE	Tb927.10.12000 | organism=Trypanosoma_brucei_TREU927 | product=iron-sulfur cluster assembly protein, putative | location=Tb927_10_v5.1:2919886-2920185(+) | length=99 | sequence_SO=chromosome | SO=protein_coding
[130]		3296	2	2	15.6	1.37	0.00015	23261.1	UNREADABLE	Tb927.4.1440 | organism=Trypanosoma_brucei_TREU927 | product=probable rRNA maturation factor YbeY, putative | location=Tb927_04_v5.1:370482-371099(-) | length=205 | sequence_SO=chromosome | SO=protein_coding
[131]		2525	2	2	11.7	1.45	4.3e-05	24735.8	UNREADABLE	Tb927.6.4080 | organism=Trypanosoma_brucei_TREU927 | product=hypothetical protein, conserved | location=Tb927_06_v5.1:1183841-1184487(-) | length=205 | sequence_SO=chromosome | SO=protein_coding
[132]		9268	5	5	6.1	0.62	0.0019	100405	UNREADABLE	Tb927.8.8170 | organism=Trypanosoma_brucei_TREU927 | product=mitochondrial RNA binding protein 1, putative (MRB8170) | location=Tb927_08_v5.1:2416165-2418882(+) | length=905 | sequence_SO=chromosome | SO=protein_coding
[133]		7250	3	3	19.9	1.22	5.3e-05	19105.7	UNREADABLE	Tb927.10.14580 | organism=Trypanosoma_brucei_TREU927 | product=60S ribosomal protein L17, putative | location=Tb927_10_v5.1:3573105-3573605(-) | length=166 | sequence_SO=chromosome | SO=protein_coding
[134]		2480	2	3	15.5	1.28	0.00012	24937.4	UNREADABLE	Tb927.8.6150 | organism=Trypanosoma_brucei_TREU927 | product=40S ribosomal protein S8, putative | location=Tb927_08_v5.1:1795253-1796263(+) | length=220 | sequence_SO=chromosome | SO=protein_coding
[135]		8683	2	2	12.1	1.35	0.00014	20520.5	UNREADABLE	Tb927.11.9450 | organism=Trypanosoma_brucei_TREU927 | product=cyclophilin type peptidyl-prolyl cis-trans isomerase, putative (PPIase) | location=Tb927_11_v5.1:2586884-2587456(-) | length=190 | sequence_SO=chromosome | SO=protein_coding
[136]		2597	2	2	6.6	1.34	1.2e-05	42512.2	UNREADABLE	Tb927.10.12700 | organism=Trypanosoma_brucei_TREU927 | product=pyruvate dehydrogenase E1 alpha subunit, putative | location=Tb927_10_v5.1:3083348-3084484(-) | length=378 | sequence_SO=chromosome | SO=protein_coding
[137]		11041	6	6	7.5	0.67	0.00052	120709	UNREADABLE	Tb11.02.5390b | organism=Trypanosoma_brucei_TREU927 | product=mRNA processing protein, putative | location=Tb927_11_bin_v5.1:653545-656808(+) | length=1087 | sequence_SO=random_sequence | SO=protein_coding
[138]		3680	2	2	3.9	1.4	4.7e-05	86994	UNREADABLE	Tb927.7.560 | organism=Trypanosoma_brucei_TREU927 | product=hypothetical protein, conserved | location=Tb927_07_v5.1:113160-115481(-) | length=773 | sequence_SO=chromosome | SO=protein_coding
[139]		3112	4	4	31.2	0.8	0.00038	21451.6	UNREADABLE	Tb927.10.7910 | organism=Trypanosoma_brucei_TREU927 | product=hypothetical protein, conserved | location=Tb927_10_v5.1:1977775-1978344(-) | length=189 | sequence_SO=chromosome | SO=protein_coding
[140]		927	1	1	5.3	1.9	5.8e-06	45886.7	UNREADABLE	Tb927.6.2080 | organism=Trypanosoma_brucei_TREU927 | product=hypothetical protein, conserved | location=Tb927_06_v5.1:674321-675539(-) | length=396 | sequence_SO=chromosome | SO=protein_coding
[141]		1632	4	4	6.6	1.16	7.6e-05	61507.7	UNREADABLE	Tb927.11.5440 | organism=Trypanosoma_brucei_TREU927 | product=malic enzyme | location=Tb927_11_v5.1:1546913-1548607(+) | length=564 | sequence_SO=chromosome | SO=protein_coding
[142]		9664	2	2	15.9	1.14	0.00013	17025.9	UNREADABLE	Tb927.11.15000 | organism=Trypanosoma_brucei_TREU927 | product=survival of motor neuron (SMN)-like protein (TbSMN) | location=Tb927_11_v5.1:3990281-3991518(-) | length=157 | sequence_SO=chromosome | SO=protein_coding
[143]		7009	3	3	21.5	0.97	7.6e-05	17021	UNREADABLE	Tb927.4.2180 | organism=Trypanosoma_brucei_TREU927 | product=60S ribosomal protein L35a, putative | location=Tb927_04_v5.1:560644-561093(+) | length=149 | sequence_SO=chromosome | SO=protein_coding
[144]		7312	3	3	21.5	0.72	0.0003	28476.1	UNREADABLE	Tb927.11.11630 | organism=Trypanosoma_brucei_TREU927 | product=hypothetical protein, conserved | location=Tb927_11_v5.1:3121203-3121931(+) | length=242 | sequence_SO=chromosome | SO=protein_coding
[145]		5808	1	1	3.1	1.8	1.6e-05	66992.8	UNREADABLE	Tb927.9.12850 | organism=Trypanosoma_brucei_TREU927 | product=SpoU rRNA Methylase family, putative | location=Tb927_09_v5.1:2031181-2032941(+) | length=586 | sequence_SO=chromosome | SO=protein_coding
[146]		142	2	2	4.2	1.35	1e-05	77892.5	UNREADABLE	Tb927.8.3300 | organism=Trypanosoma_brucei_TREU927 | product=hypothetical protein, conserved | location=Tb927_08_v5.1:992479-994554(+) | length=691 | sequence_SO=chromosome | SO=protein_coding
[147]		2801	2	2	9.7	0.9	8.2e-05	29996.8	UNREADABLE	Tb927.6.1440 | organism=Trypanosoma_brucei_TREU927 | product=hypothetical protein, conserved | location=Tb927_06_v5.1:511878-512654(-) | length=258 | sequence_SO=chromosome | SO=protein_coding
[148]		413	4	4	8.7	0.57	0.00054	47651.9	UNREADABLE	Tb927.5.4330 | organism=Trypanosoma_brucei_TREU927 | product=dihydrolipoamide branched chain transacylase, putative | location=Tb927_05_v5.1:1349013-1350332(-) | length=439 | sequence_SO=chromosome | SO=protein_coding
[149]		5125	2	2	8.6	0.91	0.00036	32315	UNREADABLE	Tb927.9.5190 | organism=Trypanosoma_brucei_TREU927 | product=proliferative cell nuclear antigen (PCNA), putative | location=Tb927_09_v5.1:916814-917692(+) | length=292 | sequence_SO=chromosome | SO=protein_coding
[150]		403	3	3	22.6	0.72	0.00025	21386	UNREADABLE	Tb927.11.6300 | organism=Trypanosoma_brucei_TREU927 | product=40S ribosomal protein S5, putative | location=Tb927_11_v5.1:1772246-1772818(-) | length=190 | sequence_SO=chromosome | SO=protein_coding
[151]		7413	3	3	12.7	0.73	0.00046	33095.3	UNREADABLE	Tb927.6.1280 | organism=Trypanosoma_brucei_TREU927 | product=translation initiation factor EIF-2b alpha subunit, putative | location=Tb927_06_v5.1:471665-472564(-) | length=299 | sequence_SO=chromosome | SO=protein_coding
[152]		10720	3	3	9.2	0.81	0.00019	62493.5	UNREADABLE	Tb11.v5.0624 | organism=Trypanosoma_brucei_TREU927 | product=retrotransposon hot spot protein (PHS), putative | location=Tb927_11_bin_v5.1:3001423-3003057(-) | length=544 | sequence_SO=random_sequence | SO=protein_coding
[153]		4682	1	1	3.1	1.58	0.00062	66352.9	UNREADABLE	Tb927.10.2240 | organism=Trypanosoma_brucei_TREU927 | product=hypothetical protein, conserved | location=Tb927_10_v5.1:578334-580100(+) | length=588 | sequence_SO=chromosome | SO=protein_coding
[154]		6342	2	2	6.1	0.93	8.1e-05	56922.2	UNREADABLE	Tb927.10.470 | organism=Trypanosoma_brucei_TREU927 | product=choline dehydrogenase, putative | location=Tb927_10_v5.1:123321-124898(+) | length=525 | sequence_SO=chromosome | SO=protein_coding
[155]		10535	3	3	8.8	0.78	0.0013	29409	UNREADABLE	Tb11.v5.0182 | organism=Trypanosoma_brucei_TREU927 | product=60S ribosomal protein L19, putative | location=Tb927_11_bin_v5.1:237490-238272(+) | length=260 | sequence_SO=random_sequence | SO=protein_coding
[156]		1539	2	2	7.3	0.86	0.00017	35626.1	UNREADABLE	Tb927.9.4310 | organism=Trypanosoma_brucei_TREU927 | product=tricarboxylate carrier, putative | location=Tb927_09_v5.1:810382-811365(+) | length=327 | sequence_SO=chromosome | SO=protein_coding
[157]		3345	2	2	3.2	0.86	0.00066	69308	UNREADABLE	Tb927.11.5990 | organism=Trypanosoma_brucei_TREU927 | product=hypothetical protein, conserved | location=Tb927_11_v5.1:1697529-1699379(-) | length=616 | sequence_SO=chromosome | SO=protein_coding
[158]		3515	1	1	14.3	1.47	0.00024	11611.3	UNREADABLE	Tb927.4.510 | organism=Trypanosoma_brucei_TREU927 | product=hypothetical protein, conserved | location=Tb927_04_v5.1:143954-144271(-) | length=105 | sequence_SO=chromosome | SO=protein_coding
[159]		9399	2	3	11.7	0.82	0.0013	24216.5	UNREADABLE	Tb927.10.11540 | organism=Trypanosoma_brucei_TREU927 | product=40S ribosomal protein S3, putative (RPS3) | location=Tb927_10_v5.1:2812418-2813062(+) | length=214 | sequence_SO=chromosome | SO=protein_coding
[160]		7833	3	3	27.6	1.13	4.1e-05	21185.1	UNREADABLE	Tb927.10.11390 | organism=Trypanosoma_brucei_TREU927 | product=60S ribosomal protein L6, putative | location=Tb927_10_v5.1:2777404-2777982(+) | length=192 | sequence_SO=chromosome | SO=protein_coding
[161]		5004	2	2	3.1	1.11	8.4e-05	88901.5	UNREADABLE	Tb927.2.4130 | organism=Trypanosoma_brucei_TREU927 | product=enoyl-CoA hydratase/Enoyl-CoA isomerase/3-hydroxyacyl-CoA dehydrogenase, putative | location=Tb927_02_v5.1:721779-724251(-) | length=803 | sequence_SO=chromosome | SO=protein_coding
[162]		702	3	3	12.8	0.64	0.00058	48482	UNREADABLE	Tb927.10.16120 | organism=Trypanosoma_brucei_TREU927 | product=inosine-5'-monophosphate dehydrogenase | location=Tb927_10_v5.1:3965348-3966691(+) | length=447 | sequence_SO=chromosome | SO=protein_coding
[163]		4872	1	1	7.6	1.4	0.00012	20578.6	UNREADABLE	Tb927.3.5300 | organism=Trypanosoma_brucei_TREU927 | product=hypothetical protein, conserved | location=Tb927_03_v5.1:1487683-1488201(+) | length=172 | sequence_SO=chromosome | SO=protein_coding
[164]		2189	1	1	4.1	1.39	7.3e-05	44135.7	UNREADABLE	Tb927.9.2450 | organism=Trypanosoma_brucei_TREU927 | product=electon transport protein SCO1/SCO2, putative | location=Tb927_09_v5.1:526013-527188(-) | length=386 | sequence_SO=chromosome | SO=protein_coding
[165]		9020	5	5	20.1	0.48	0.00096	30275	UNREADABLE	Tb927.11.14020 | organism=Trypanosoma_brucei_TREU927 | product=RNA-binding protein (NRBD2) | location=Tb927_11_v5.1:3711538-3712377(+) | length=279 | sequence_SO=chromosome | SO=protein_coding
[166]		365	3	3	13.3	0.59	0.00087	35572.5	UNREADABLE	Tb927.7.3030 | organism=Trypanosoma_brucei_TREU927 | product=hypothetical protein, conserved | location=Tb927_07_v5.1:762879-764387(+) | length=309 | sequence_SO=chromosome | SO=protein_coding
[167]		9306	3	3	3.1	0.79	0.00038	137564	UNREADABLE	Tb927.9.5590 | organism=Trypanosoma_brucei_TREU927 | product=DNA topoisomerase ii (TOP2) | location=Tb927_09_v5.1:961067-964732(+) | length=1221 | sequence_SO=chromosome | SO=protein_coding
[168]		11321	2	2	4.5	0.75	0.00034	69189.9	UNREADABLE	Tb11.v5.0201 | organism=Trypanosoma_brucei_TREU927 | product=tRNA pseudouridine synthase A, putative | location=Tb927_11_bin_v5.1:303045-304904(-) | length=619 | sequence_SO=random_sequence | SO=protein_coding
[169]		2585	4	4	0.6	1.02	4.9e-05	733535	UNREADABLE	Tb927.4.310 | organism=Trypanosoma_brucei_TREU927 | product=SPRY domain/HECT-domain (ubiquitin-transferase), putative | location=Tb927_04_v5.1:80881-100722(-) | length=6613 | sequence_SO=chromosome | SO=protein_coding
[170]		6493	2	2	4	0.96	7.4e-05	86757.7	UNREADABLE	Tb927.11.15850 | organism=Trypanosoma_brucei_TREU927 | product=kinteoplast poly(A) polymerase complex 1 subunit | location=Tb927_11_v5.1:4198210-4200474(-) | length=754 | sequence_SO=chromosome | SO=protein_coding
[171]		10568	1	1	1.4	1.27	4.4e-05	133994	UNREADABLE	Tb11.v5.0281 | organism=Trypanosoma_brucei_TREU927 | product=receptor-type adenylate cyclase GRESAG 4, putative | location=Tb927_11_bin_v5.1:600274-603897(-) | length=1207 | sequence_SO=random_sequence | SO=protein_coding
[172]		7582	3	3	12.2	0.76	8.4e-05	39640.3	UNREADABLE	Tb927.3.970 | organism=Trypanosoma_brucei_TREU927 | product=NAD binding domain of 6-phosphogluconate dehydrogenase/NAD-binding of NADP-dependent 3-hydroxyisobutyrate dehydrogenase, putative | location=Tb927_03_v5.1:238985-240097(+) | length=370 | sequence_SO=chromosome | SO=protein_coding
[173]		526	1	1	7.6	1.23	7.3e-05	16147.7	UNREADABLE	Tb927.2.720 | organism=Trypanosoma_brucei_TREU927 | product=retrotransposon hot spot protein (RHS, pseudogene), putative | location=Tb927_02_v5.1:133622-134059(+) | length=145 | sequence_SO=chromosome | SO=protein_coding
[174]		2365	1	1	2.1	1.22	0.00014	71524.7	UNREADABLE	Tb927.7.5560 | organism=Trypanosoma_brucei_TREU927 | product=glucosamine-fructose-6-phosphate aminotransferase, putative | location=Tb927_07_v5.1:1496970-1499315(+) | length=659 | sequence_SO=chromosome | SO=protein_coding
[175]		8676	3	3	7.1	0.66	0.00033	54897.9	UNREADABLE	Tb927.11.12230 | organism=Trypanosoma_brucei_TREU927 | product=ATP-dependent protease ATPase subunit HslU2 (HslU2) | location=Tb927_11_v5.1:3270492-3271982(+) | length=496 | sequence_SO=chromosome | SO=protein_coding
[176]		7174	2	2	15.6	0.93	5.1e-05	18846.5	UNREADABLE	Tb927.4.1860 | organism=Trypanosoma_brucei_TREU927 | product=ribosomal protein S19, putative | location=Tb927_04_v5.1:464771-465274(-) | length=167 | sequence_SO=chromosome | SO=protein_coding
[177]		103	1	1	1.6	1.18	0.0003	125632	UNREADABLE	Tb927.11.1100 | organism=Trypanosoma_brucei_TREU927 | product=cysteine peptidase, Clan CA, family C2, putative | location=Tb927_11_v5.1:296736-300026(+) | length=1096 | sequence_SO=chromosome | SO=protein_coding
[178]		4865	1	2	9.6	1.18	3.2e-05	21661.4	UNREADABLE	Tb927.6.4690 | organism=Trypanosoma_brucei_TREU927 | product=60S ribosomal protein L9, putative | location=Tb927_06_v5.1:1307406-1307969(+) | length=187 | sequence_SO=chromosome | SO=protein_coding
[179]		2603	1	1	2.9	1.17	0.0001	50353.9	UNREADABLE	Tb927.9.9150 | organism=Trypanosoma_brucei_TREU927 | product=GTP-binding protein, putative | location=Tb927_09_v5.1:1457587-1458942(-) | length=451 | sequence_SO=chromosome | SO=protein_coding
[180]		7551	2	2	17.7	0.82	0.0002	22632.1	UNREADABLE	Tb927.9.3640 | organism=Trypanosoma_brucei_TREU927 | product=hypothetical protein, conserved | location=Tb927_09_v5.1:729422-730018(+) | length=198 | sequence_SO=chromosome | SO=protein_coding
[181]		1177	3	3	10.6	0.57	0.0015	49247.4	UNREADABLE	Tb927.6.3930 | organism=Trypanosoma_brucei_TREU927 | product=hypothetical protein, conserved | location=Tb927_06_v5.1:1156893-1158173(-) | length=426 | sequence_SO=chromosome | SO=protein_coding
[182]		8620	1	1	1.2	1.15	0.00014	104884	UNREADABLE	Tb927.4.2080 | organism=Trypanosoma_brucei_TREU927 | product=C2 domain containing protein (CC2D) | location=Tb927_04_v5.1:531161-533881(-) | length=906 | sequence_SO=chromosome | SO=protein_coding
[183]		1000	2	2	3	1.03	6.4e-05	103355	UNREADABLE	Tb927.6.2350 | organism=Trypanosoma_brucei_TREU927 | product=50S ribosome-binding GTPase, putative | location=Tb927_06_v5.1:723830-726604(+) | length=924 | sequence_SO=chromosome | SO=protein_coding
[184]		2411	4	4	6.8	0.53	0.00075	76724.1	UNREADABLE	Tb927.9.2620 | organism=Trypanosoma_brucei_TREU927 | product=Domain of unknown function (DUF4460), putative | location=Tb927_09_v5.1:578218-580248(-) | length=676 | sequence_SO=chromosome | SO=protein_coding
[185]		8830	1	1	9.5	1.13	0.00021	16531	UNREADABLE	Tb927.3.860 | organism=Trypanosoma_brucei_TREU927 | product=Acyl carrier protein, mitochondrial (ACP) | location=Tb927_03_v5.1:200574-201020(-) | length=148 | sequence_SO=chromosome | SO=protein_coding
[186]		4098	3	3	4.7	0.46	0.0034	67290.8	UNREADABLE	Tb927.1.90 | organism=Trypanosoma_brucei_TREU927 | product=retrotransposon hot spot protein (RHS, pseudogene), putative | location=Tb927_01_v5.1:50428-52203(-) | length=592 | sequence_SO=chromosome | SO=protein_coding
[187]		3511	4	4	17.2	0.71	0.00026	44327.5	UNREADABLE	Tb927.2.5160 | organism=Trypanosoma_brucei_TREU927 | product=chaperone protein DNAj, putative | location=Tb927_02_v5.1:910854-912056(+) | length=400 | sequence_SO=chromosome | SO=protein_coding
[188]		1793	2	2	3	0.58	0.0026	98265.8	UNREADABLE	Tb927.11.1250 | organism=Trypanosoma_brucei_TREU927 | product=Mitochondrial SSU ribosomal protein, putative | location=Tb927_11_v5.1:363919-366543(+) | length=874 | sequence_SO=chromosome | SO=protein_coding
[189]		8871	1	1	4	1.1	0.00031	33754.6	UNREADABLE	Tb927.10.12540 | organism=Trypanosoma_brucei_TREU927 | product=NADH-ubiquinone oxidoreductase complex I subunit, putative (NDUFS1) | location=Tb927_10_v5.1:3042688-3043599(-) | length=303 | sequence_SO=chromosome | SO=protein_coding
[190]		9369	2	2	2.1	0.85	0.00029	94961.7	UNREADABLE	Tb927.11.5500 | organism=Trypanosoma_brucei_TREU927 | product=Mitochondrial SSU ribosomal protein, putative (KRIPP1) | location=Tb927_11_v5.1:1562754-1565192(+) | length=812 | sequence_SO=chromosome | SO=protein_coding
[191]		2158	2	2	11.1	0.82	0.00031	21469.5	UNREADABLE	Tb927.11.11230 | organism=Trypanosoma_brucei_TREU927 | product=60S ribosomal protein L14, putative | location=Tb927_11_v5.1:3009681-3010250(+) | length=189 | sequence_SO=chromosome | SO=protein_coding
[192]		11252	1	1	1.9	1.05	0.0004	65557.3	UNREADABLE	Tb11.1780 | organism=Trypanosoma_brucei_TREU927 | product=retrotransposon hot spot protein 1 (RHS1, pseudogene), putative | location=Tb927_11_bin_v5.1:5158146-5159899(-) | length=582 | sequence_SO=random_sequence | SO=protein_coding
[193]		1385	2	3	14	0.67	0.00066	27713.8	UNREADABLE	Tb927.7.1730 | organism=Trypanosoma_brucei_TREU927 | product=60S ribosomal protein L7, putative | location=Tb927_07_v5.1:429045-429773(+) | length=242 | sequence_SO=chromosome | SO=protein_coding
[194]		2398	2	2	17.8	0.76	0.00072	16861	UNREADABLE	Tb927.11.6200 | organism=Trypanosoma_brucei_TREU927 | product=60S ribosomal protein L28, putative | location=Tb927_11_v5.1:1743969-1744409(-) | length=146 | sequence_SO=chromosome | SO=protein_coding
[195]		3095	2	2	11.4	0.85	0.00024	23841.3	UNREADABLE	Tb927.9.3990 | organism=Trypanosoma_brucei_TREU927 | product=ribosomal protein S7, putative | location=Tb927_09_v5.1:771263-771871(+) | length=202 | sequence_SO=chromosome | SO=protein_coding
[196]		1419	1	1	3.9	1	0.00038	35787.5	UNREADABLE	Tb927.7.7410 | organism=Trypanosoma_brucei_TREU927 | product=oxidoreductase, putative | location=Tb927_07_v5.1:2130573-2131580(-) | length=335 | sequence_SO=chromosome | SO=protein_coding
[197]		7753	2	2	3.6	0.63	0.00036	71367.4	UNREADABLE	Tb927.10.14550 | organism=Trypanosoma_brucei_TREU927 | product=ATP-dependent DEAD/H RNA helicase, putative | location=Tb927_10_v5.1:3565941-3567923(-) | length=660 | sequence_SO=chromosome | SO=protein_coding
[198]		2190	3	3	12.7	0.73	0.00022	31248.6	UNREADABLE	Tb927.4.4600 | organism=Trypanosoma_brucei_TREU927 | product=Mitochondrial ribosomal protein L51 / S25 / CI-B8 domain containing protein, putative | location=Tb927_04_v5.1:1274396-1275178(-) | length=260 | sequence_SO=chromosome | SO=protein_coding
[199]		decoy	2	3	3.4	0.74	0.0013	72284.7	UNREADABLE	Tb11.v5.0652 | organism=Trypanosoma_brucei_TREU927 | product=protein kinase, putative | location=Tb927_11_bin_v5.1:3208926-3210860(-) | length=644 | sequence_SO=random_sequence | SO=protein_coding
[200]		547	2	2	6.3	0.89	0.00018	36839.2	UNREADABLE	Tb927.10.11890 | organism=Trypanosoma_brucei_TREU927 | product=hypothetical protein, conserved | location=Tb927_10_v5.1:2902749-2903699(+) | length=316 | sequence_SO=chromosome | SO=protein_coding
[201]		5919	3	3	8.5	0.55	0.00067	35602	UNREADABLE	Tb927.9.11280 | organism=Trypanosoma_brucei_TREU927 | product=unspecified product | location=Tb927_09_v5.1:1782210-1783133(+) | length=307 | sequence_SO=chromosome | SO=protein_coding
[202]		8480	2	2	4.1	0.68	0.00024	68827.5	UNREADABLE	Tb927.7.1370 | organism=Trypanosoma_brucei_TREU927 | product=spliced leader RNA PSE-promoter transcription factor, putative (PPB1) | location=Tb927_07_v5.1:350498-352315(+) | length=605 | sequence_SO=chromosome | SO=protein_coding
[203]		2119	1	1	1.8	0.91	0.00014	94569.9	UNREADABLE	Tb927.1.220 | organism=Trypanosoma_brucei_TREU927 | product=retrotransposon hot spot protein 1 (RHS1), putative | location=Tb927_01_v5.1:85854-88355(-) | length=833 | sequence_SO=chromosome | SO=protein_coding
[204]		9091	1	1	7.4	0.9	0.00033	38864.9	UNREADABLE	Tb927.6.1550 | organism=Trypanosoma_brucei_TREU927 | product=Leucine-rich repeat, ribonuclease inhibitor subtype domain-containing protein (POMP30) | location=Tb927_06_v5.1:538593-539654(-) | length=353 | sequence_SO=chromosome | SO=protein_coding
[205]		3825	1	1	1.8	0.9	0.00017	72950.7	UNREADABLE	Tb927.9.11120 | organism=Trypanosoma_brucei_TREU927 | product=Chromosome passenger complex (CPC) protein INCENP N terminal, putative | location=Tb927_09_v5.1:1760388-1762236(-) | length=602 | sequence_SO=chromosome | SO=protein_coding
[206]		9660	2	2	5.9	0.53	0.00047	49984	UNREADABLE	Tb927.2.4710 | organism=Trypanosoma_brucei_TREU927 | product=RNA-binding protein, putative (TRRM1) | location=Tb927_02_v5.1:833328-834653(-) | length=441 | sequence_SO=chromosome | SO=protein_coding
[207]		8644	2	2	4	0.48	0.001	65504.9	UNREADABLE	Tb927.7.1640 | organism=Trypanosoma_brucei_TREU927 | product=ras-like small GTPase, putative (TbEAR) | location=Tb927_07_v5.1:409618-411348(+) | length=576 | sequence_SO=chromosome | SO=protein_coding
[208]		9684	1	1	2.7	0.88	0.001	48929.5	UNREADABLE	Tb927.11.3740 | organism=Trypanosoma_brucei_TREU927 | product=proteasome regulatory ATPase subunit 2 (RPT2) | location=Tb927_11_v5.1:1103069-1104382(+) | length=437 | sequence_SO=chromosome | SO=protein_coding
[209]		3635	2	2	4.4	0.73	0.00019	76379.5	UNREADABLE	Tb927.5.770 | organism=Trypanosoma_brucei_TREU927 | product=hypothetical protein, conserved | location=Tb927_05_v5.1:320711-322891(+) | length=726 | sequence_SO=chromosome | SO=protein_coding
[210]		5174	2	2	14.8	0.63	0.00087	33355.3	UNREADABLE	Tb927.3.1840 | organism=Trypanosoma_brucei_TREU927 | product=3-oxo-5-alpha-steroid 4-dehydrogenase, putative | location=Tb927_03_v5.1:477826-478722(-) | length=298 | sequence_SO=chromosome | SO=protein_coding
[211]		decoy	1	3	3.6	0.87	0.0032	35602	UNREADABLE	Tb927.9.11280 | organism=Trypanosoma_brucei_TREU927 | product=unspecified product | location=Tb927_09_v5.1:1782210-1783133(+) | length=307 | sequence_SO=chromosome | SO=protein_coding
[212]		4987	3	3	12.8	0.35	0.0013	43711.4	UNREADABLE	Tb927.5.3980 | organism=Trypanosoma_brucei_TREU927 | product=hypothetical protein, conserved | location=Tb927_05_v5.1:1285959-1287083(+) | length=374 | sequence_SO=chromosome | SO=protein_coding
[213]		8894	1	1	2.5	0.86	0.00027	54896.6	UNREADABLE	Tb927.10.1550 | organism=Trypanosoma_brucei_TREU927 | product=proteasome regulatory non-ATP-ase subunit 5 (RPN5) | location=Tb927_10_v5.1:425467-426915(-) | length=482 | sequence_SO=chromosome | SO=protein_coding
[214]		P02538	3	3	4.8	0.69	0.00074	60045.4	HUMAN	Keratin, type II cytoskeletal 6A
[215]		1051	4	4	32	0.34	0.0023	11142.1	UNREADABLE	Tb927.5.4210 | organism=Trypanosoma_brucei_TREU927 | product=histone H4, putative | location=Tb927_05_v5.1:1330884-1331186(-) | length=100 | sequence_SO=chromosome | SO=protein_coding
[216]		6340	2	2	15.4	0.5	0.00053	28009.6	UNREADABLE	Tb927.6.4040 | organism=Trypanosoma_brucei_TREU927 | product=hypothetical protein, conserved | location=Tb927_06_v5.1:1178699-1179532(-) | length=241 | sequence_SO=chromosome | SO=protein_coding
[217]		10465	3	3	31.2	0.37	0.0011	15513	UNREADABLE	Tb11.0390 | organism=Trypanosoma_brucei_TREU927 | product=40S ribosomal protein S14, putative (RPS14) | location=tryp_XI-1036e06.p1k:29105-29539(+) | length=144 | sequence_SO=contig | SO=protein_coding
[218]		6855	1	1	2.9	0.82	0.0003	66656.3	UNREADABLE	Tb927.3.5240 | organism=Trypanosoma_brucei_TREU927 | product=hypothetical protein, conserved | location=Tb927_03_v5.1:1470948-1472693(+) | length=581 | sequence_SO=chromosome | SO=protein_coding
[219]		decoy	1	1	1.3	0.82	0.0008	58019.1	UNREADABLE	Tb927.10.2510 | organism=Trypanosoma_brucei_TREU927 | product=hypothetical protein, conserved | location=Tb927_10_v5.1:653614-655191(+) | length=525 | sequence_SO=chromosome | SO=protein_coding
[220]		5127	1	1	8.4	0.8	0.00081	24597.3	UNREADABLE	Tb927.10.13500 | organism=Trypanosoma_brucei_TREU927 | product=60S ribosomal protein L10a | location=Tb927_10_v5.1:3295359-3296003(-) | length=214 | sequence_SO=chromosome | SO=protein_coding
[221]		10090	2	2	4.1	0.42	0.0011	68786.9	UNREADABLE	Tb05.5K5.70 | organism=Trypanosoma_brucei_TREU927 | product=nucleolar RNA helicase II, putative | location=5K5_v5.1:12121-14019(-) | length=632 | sequence_SO=contig | SO=protein_coding
[222]		4171	2	2	8.8	0.63	0.00026	29304.8	UNREADABLE	Tb927.11.5530 | organism=Trypanosoma_brucei_TREU927 | product=hypothetical protein, conserved | location=Tb927_11_v5.1:1569061-1569849(+) | length=262 | sequence_SO=chromosome | SO=protein_coding
[223]		3606	3	3	11	0.38	0.0043	56446.6	UNREADABLE	Tb927.7.3510 | organism=Trypanosoma_brucei_TREU927 | product=hypothetical protein, conserved | location=Tb927_07_v5.1:907225-908673(-) | length=482 | sequence_SO=chromosome | SO=protein_coding
[224]		9570	4	4	11.6	0.34	0.0012	52531	UNREADABLE	Tb927.5.1520 | organism=Trypanosoma_brucei_TREU927 | product=ATP-dependent protease ATPase subunit HslU1 (HslU1) | location=Tb927_05_v5.1:536275-537755(-) | length=475 | sequence_SO=chromosome | SO=protein_coding
[225]		4286	1	1	5.9	0.75	0.00081	22174.5	UNREADABLE	Tb927.3.820 | organism=Trypanosoma_brucei_TREU927 | product=hypothetical protein, conserved | location=Tb927_03_v5.1:192902-193468(-) | length=188 | sequence_SO=chromosome | SO=protein_coding
[226]		9489	2	2	5.8	0.64	0.00038	50308.5	UNREADABLE	Tb927.1.1200 | organism=Trypanosoma_brucei_TREU927 | product=SSU ribosomal protein, mitochondrial (MRPS15) | location=Tb927_01_v5.1:323179-324486(+) | length=429 | sequence_SO=chromosome | SO=protein_coding
[227]		5311	1	1	4.3	0.74	0.00073	31986.4	UNREADABLE	Tb927.7.2760 | organism=Trypanosoma_brucei_TREU927 | product=ribosomal protein L22p/L17e, putative | location=Tb927_07_v5.1:719444-720280(+) | length=278 | sequence_SO=chromosome | SO=protein_coding
[228]		6966	1	1	2.2	0.74	0.00052	52239	UNREADABLE	Tb927.5.2080 | organism=Trypanosoma_brucei_TREU927 | product=guanosine monophosphate reductase, putative | location=Tb927_05_v5.1:712607-714082(-) | length=491 | sequence_SO=chromosome | SO=protein_coding
[229]		2331	1	1	3.2	0.74	0.0016	68749.1	UNREADABLE	Tb927.4.2890 | organism=Trypanosoma_brucei_TREU927 | product=hypothetical protein, conserved | location=Tb927_04_v5.1:765317-767212(+) | length=631 | sequence_SO=chromosome | SO=protein_coding
[230]		7255	2	2	16.8	0.44	0.00073	12945.7	UNREADABLE	Tb927.10.13770 | organism=Trypanosoma_brucei_TREU927 | product=hypothetical protein, conserved | location=Tb927_10_v5.1:3360531-3360872(-) | length=113 | sequence_SO=chromosome | SO=protein_coding
[231]		3005	2	2	23.8	0.51	0.00065	22255.6	UNREADABLE	Tb927.11.8040 | organism=Trypanosoma_brucei_TREU927 | product=hypothetical protein, conserved | location=Tb927_11_v5.1:2258944-2260228(+) | length=185 | sequence_SO=chromosome | SO=protein_coding
[232]		3596	1	1	1	0.7	0.00087	100229	UNREADABLE	Tb927.10.12500 | organism=Trypanosoma_brucei_TREU927 | product=P-type H+-ATPase, putative | location=Tb927_10_v5.1:3027856-3030594(-) | length=912 | sequence_SO=chromosome | SO=protein_coding
[233]		7636	2	3	5.5	0.66	0.00013	44906.4	UNREADABLE	Tb927.10.7410 | organism=Trypanosoma_brucei_TREU927 | product=succinyl-CoA ligase [GDP-forming] beta-chain, putative | location=Tb927_10_v5.1:1868948-1870207(-) | length=419 | sequence_SO=chromosome | SO=protein_coding
[234]		4815	2	2	5.7	0.58	0.00091	52160.2	UNREADABLE	Tb927.8.2760 | organism=Trypanosoma_brucei_TREU927 | product=50S ribosome-binding GTPase, putative | location=Tb927_08_v5.1:815547-816984(+) | length=477 | sequence_SO=chromosome | SO=protein_coding
[235]		9107	2	2	4.6	0.67	0.00023	54359	UNREADABLE	Tb927.8.3750 | organism=Trypanosoma_brucei_TREU927 | product=Nucleolar protein 56, putative (NOP56) | location=Tb927_08_v5.1:1120185-1121636(-) | length=483 | sequence_SO=chromosome | SO=protein_coding
[236]		9001	2	2	5.8	0.62	0.0002	55776.6	UNREADABLE	Tb927.3.1380 | organism=Trypanosoma_brucei_TREU927 | product=ATP synthase subunit beta, mitochondrial (ATPB) | location=Tb927_03_v5.1:344483-346042(+) | length=519 | sequence_SO=chromosome | SO=protein_coding
[237]		2968	2	2	4.5	0.36	0.00095	57331.4	UNREADABLE	Tb927.8.5250 | organism=Trypanosoma_brucei_TREU927 | product=coatomer delta subunit, putative | location=Tb927_08_v5.1:1568528-1570821(+) | length=531 | sequence_SO=chromosome | SO=protein_coding
[238]		8345	2	2	8.4	0.59	0.00071	39514.1	UNREADABLE	Tb927.11.10570 | organism=Trypanosoma_brucei_TREU927 | product=hypothetical protein, conserved | location=Tb927_11_v5.1:2816251-2817252(+) | length=333 | sequence_SO=chromosome | SO=protein_coding
[239]		8786	2	2	5.1	0.63	0.00021	52610.7	UNREADABLE	Tb927.4.2000 | organism=Trypanosoma_brucei_TREU927 | product=ruvB-like DNA helicase, putative (RUVBL) | location=Tb927_04_v5.1:505366-506790(-) | length=474 | sequence_SO=chromosome | SO=protein_coding
[240]		7822	2	2	5.8	0.47	0.002	46796.4	UNREADABLE	Tb927.10.2290 | organism=Trypanosoma_brucei_TREU927 | product=chaperone protein DNAj, putative | location=Tb927_10_v5.1:594549-595799(+) | length=416 | sequence_SO=chromosome | SO=protein_coding
[241]		6837	1	1	1.9	0.63	0.00089	50646.4	UNREADABLE	Tb927.9.10400 | organism=Trypanosoma_brucei_TREU927 | product=hypothetical protein, conserved | location=Tb927_09_v5.1:1628849-1630255(-) | length=468 | sequence_SO=chromosome | SO=protein_coding
[242]		2546	1	1	3.5	0.63	0.00081	37701.2	UNREADABLE	Tb927.10.14700 | organism=Trypanosoma_brucei_TREU927 | product=hypothetical protein, conserved | location=Tb927_10_v5.1:3590505-3591533(-) | length=342 | sequence_SO=chromosome | SO=protein_coding
[243]		7762	1	1	1.3	0.61	0.001	113393	UNREADABLE	Tb927.9.3120 | organism=Trypanosoma_brucei_TREU927 | product=protein kinase, putative | location=Tb927_09_v5.1:678328-681399(-) | length=1023 | sequence_SO=chromosome | SO=protein_coding
[244]		1150	4	4	18.5	0.26	0.0068	28314.2	UNREADABLE	Tb927.5.1110 | organism=Trypanosoma_brucei_TREU927 | product=60S ribosomal protein L2, putative | location=Tb927_05_v5.1:419367-420149(+) | length=260 | sequence_SO=chromosome | SO=protein_coding
[245]		8895	1	1	7.7	0.6	0.0023	15928.7	UNREADABLE	Tb927.10.1090 | organism=Trypanosoma_brucei_TREU927 | product=40S ribosomal protein S23, putative (RPS23) | location=Tb927_10_v5.1:290689-291120(-) | length=143 | sequence_SO=chromosome | SO=protein_coding
[246]		8639	2	2	3.6	0.37	0.00062	86204.2	UNREADABLE	Tb927.9.2470 | organism=Trypanosoma_brucei_TREU927 | product=nucleolar protein (NOP86) | location=Tb927_09_v5.1:528136-530424(-) | length=760 | sequence_SO=chromosome | SO=protein_coding
[247]		1550	3	3	27.7	0.41	0.0014	12569.7	UNREADABLE	Tb927.10.10470 | organism=Trypanosoma_brucei_TREU927 | product=histone H2B, putative | location=Tb927_10_v5.1:2572749-2573087(-) | length=112 | sequence_SO=chromosome | SO=protein_coding
[248]		7701	2	2	4	0.48	0.00055	61277.8	UNREADABLE	Tb927.6.2150 | organism=Trypanosoma_brucei_TREU927 | product=cell division cycle protein 16 homolog, putative | location=Tb927_06_v5.1:684166-685809(-) | length=547 | sequence_SO=chromosome | SO=protein_coding
[249]		4059	1	1	1.5	0.57	0.0021	80775.1	UNREADABLE	Tb927.1.5030 | organism=Trypanosoma_brucei_TREU927 | product=leucine-rich repeat protein (LRRP), putative | location=Tb927_01_v5.1:1007804-1010011(+) | length=735 | sequence_SO=chromosome | SO=protein_coding
[250]		4821	2	2	8.6	0.46	0.00074	40814.2	UNREADABLE	Tb927.1.3010 | organism=Trypanosoma_brucei_TREU927 | product=mRNA processing protein, putative | location=Tb927_01_v5.1:668456-669910(+) | length=372 | sequence_SO=chromosome | SO=protein_coding
[251]		4003	2	2	3.3	0.47	0.00091	79909.9	UNREADABLE	Tb927.11.15730 | organism=Trypanosoma_brucei_TREU927 | product=cyclic nucleotide-binding domain containing protein, putative | location=Tb927_11_v5.1:4164417-4166534(-) | length=705 | sequence_SO=chromosome | SO=protein_coding
[252]		5763	1	1	1.5	0.48	0.0053	60611.4	UNREADABLE	Tb927.11.13560 | organism=Trypanosoma_brucei_TREU927 | product=SET domain containing protein, putative | location=Tb927_11_v5.1:3624569-3626203(-) | length=544 | sequence_SO=chromosome | SO=protein_coding
[253]		8514	2	2	7.2	0.45	0.00087	22684	UNREADABLE	Tb927.11.10240 | organism=Trypanosoma_brucei_TREU927 | product=ATP-dependent protease subunit HslV (HsIV) | location=Tb927_11_v5.1:2737266-2737895(+) | length=209 | sequence_SO=chromosome | SO=protein_coding
[254]		9371	2	2	9.9	0.26	0.00074	29883.5	UNREADABLE	Tb927.11.5290 | organism=Trypanosoma_brucei_TREU927 | product=mitochondrial carrier protein (MCP9) | location=Tb927_11_v5.1:1508940-1509788(+) | length=282 | sequence_SO=chromosome | SO=protein_coding
[255]		8302	2	2	3.2	0.34	0.0012	131584	UNREADABLE	Tb927.7.3050 | organism=Trypanosoma_brucei_TREU927 | product=hypothetical protein, conserved | location=Tb927_07_v5.1:770088-773585(+) | length=1165 | sequence_SO=chromosome | SO=protein_coding
[256]		9377	2	2	17.1	0.33	0.0052	21874.1	UNREADABLE	Tb927.11.4300 | organism=Trypanosoma_brucei_TREU927 | product=60S ribosomal protein L18, putative (RPL18) | location=Tb927_11_v5.1:1253829-1254410(-) | length=193 | sequence_SO=chromosome | SO=protein_coding
[257]		7496	2	2	2.7	0.33	0.0047	73509.3	UNREADABLE	Tb927.10.15640 | organism=Trypanosoma_brucei_TREU927 | product=WD domain, G-beta repeat, putative | location=Tb927_10_v5.1:3833524-3835638(+) | length=704 | sequence_SO=chromosome | SO=protein_coding
[258]		3478	3	3	4.3	0.19	0.003	94474	UNREADABLE	Tb927.2.3780 | organism=Trypanosoma_brucei_TREU927 | product=translation initiation factor IF-2, putative | location=Tb927_02_v5.1:673003-675504(-) | length=833 | sequence_SO=chromosome | SO=protein_coding
[259]		5353	2	2	6.6	0.31	0.0022	40693.1	UNREADABLE	Tb927.11.8880 | organism=Trypanosoma_brucei_TREU927 | product=tRNA threonylcarbamoyl adenosine modification protein, Sua5/YciO/YrdC/YwlC family, putative | location=Tb927_11_v5.1:2442481-2443620(+) | length=379 | sequence_SO=chromosome | SO=protein_coding
[260]		7792	2	2	6.6	0.22	0.00063	54987.2	UNREADABLE	Tb927.3.5610 | organism=Trypanosoma_brucei_TREU927 | product=ribosomal protein L3 mitochondrial, putative | location=Tb927_03_v5.1:1567002-1568423(+) | length=473 | sequence_SO=chromosome | SO=protein_coding
[261]		150	2	2	8.7	0.34	0.0068	39072.9	UNREADABLE	Tb927.10.11820 | organism=Trypanosoma_brucei_TREU927 | product=hypothetical protein, conserved | location=Tb927_10_v5.1:2887349-2888353(+) | length=334 | sequence_SO=chromosome | SO=protein_coding
[262]		513	1	1	3.7	0.37	0.0059	50887.7	UNREADABLE	Tb927.11.2610 | organism=Trypanosoma_brucei_TREU927 | product=hypothetical protein, conserved | location=Tb927_11_v5.1:766107-767492(-) | length=461 | sequence_SO=chromosome | SO=protein_coding
[263]		4814	2	2	4.2	0.36	0.00045	63505.9	UNREADABLE	Tb927.11.16670 | organism=Trypanosoma_brucei_TREU927 | product=hypothetical protein, conserved | location=Tb927_11_v5.1:4433087-4434799(-) | length=570 | sequence_SO=chromosome | SO=protein_coding
[264]		9224	2	2	6.1	0.29	0.00056	34683.9	UNREADABLE	Tb927.10.11870 | organism=Trypanosoma_brucei_TREU927 | product=mitochondrial RNA binding protein (MRB11870) | location=Tb927_10_v5.1:2898295-2899227(+) | length=310 | sequence_SO=chromosome | SO=protein_coding
[265]		374	2	2	2	0.12	0.0043	83435.6	UNREADABLE	Tb927.10.14860 | organism=Trypanosoma_brucei_TREU927 | product=Complex 1 protein (LYR family), putative | location=Tb927_10_v5.1:3624761-3626902(+) | length=713 | sequence_SO=chromosome | SO=protein_coding
[266]		10738	2	2	5.1	0.11	0.0029	50038.8	UNREADABLE	Tb11.v5.0276 | organism=Trypanosoma_brucei_TREU927 | product=Ribosomal protein S5, C-terminal domain containing protein, putative | location=Tb927_11_bin_v5.1:586564-587871(+) | length=435 | sequence_SO=random_sequence | SO=protein_coding
[267]		985	2	2	5.9	0.1	0.002	48151.8	UNREADABLE	Tb927.11.1670 | organism=Trypanosoma_brucei_TREU927 | product=cysteine desulfurase | location=Tb927_11_v5.1:511539-512852(-) | length=437 | sequence_SO=chromosome | SO=protein_coding

[truncated: 30 more sheets: KPAF3-rapid pulldown raw, KPAF4-rapid pulldown raw, KPAF5-rapid pulldown raw, KPAP1-rapid pulldown raw, MERS2-rapid pulldown raw, MERS1-BioIDnetwork, MERS2-BioIDnetwork, KPAP1-BioIDnetwork, KPAF3-BioIDnetwork, KPAF4-BioIDnetwork, KPAF5-BioIDnetwork, RESC2-BioIDnetwork, RESC5-BioIDnetwork, RESC7-BioIDnetwork, RESC13-BioIDnetwork, RESC18-BioIDnetwork, RESC19-BioIDnetwork, MERS1BioID-RAW, MERS2BioID-RAW, KPAP1BioID-RAW …]
