# Supplementary material for: Poly(A) binding KPAF4/5 complex stabilizes kinetoplast mRNAs in Trypanosoma brucei
Source: Nucleic Acids Res. 2020 Jul 2;48(15):8645–62. doi: 10.1093/nar/gkaa575 (PMC7470953; doi:10.1093/nar/gkaa575)
Supplement: gkaa575_Supplemental_Files [file gkaa575_supplemental_files.zip › Supplementary Table S2_Final.xlsx]

## Sheet: Table S2 legend
Supplementary Table S2. Quantitation of northern blotting experiments. Developmental forms, RNAi cell lines and separation methods are indicated for each panel in the main text figures. Changes in relative abundance were calculated from non-saturated images acquired by scanning phosphor storage screens. Indicated cytosolic rRNAs or tRNAs were detected on the same membranes as mitochondrial RNAs a…

## Sheet: Fig. 3A
PF KPAF5/KPAF4 RNAi, 5% Acrylamide gel
	normalized value		relative abundance,%																							Time, h	KPAF5	KPAF4
					Name	Volume	Volume + Background	Background	Background Level	Background Type	Median Intensity	Average Intensity	Mode Intensity	Std Dev	Variance	Min Intensity	Max Intensity	Percent	Area > Background	Centre X	Centre Y	Width	Height	Area	Comment
	1			1	1	2.62843e+07	2.62843e+07	0	0	None	753.45	3390.65	112.39	5282.46	2.79044e+07	3.74	22243.3	11.12	7752	662	2039	76	102	7752
normalization, 5.8 S 5% AA	1.05216			2	2	2.76554e+07	2.76554e+07	0	0	None	851.13	3567.52	93.88	5327.84	2.83858e+07	0.9	22368.7	11.7	7752	750	2039	76	102	7752
	0.714148			3	3	1.87709e+07	1.87709e+07	0	0	None	558.71	2421.43	60.65	3822.47	1.46113e+07	0.86	16755.9	7.94	7752	835	2037	76	102	7752
	1.12497			4	4	2.95691e+07	2.95691e+07	0	0	None	824.45	3814.38	130.34	5790.19	3.35263e+07	2.04	22598.8	12.51	7752	922	2037	76	102	7752
	0.8277			5	5	2.17555e+07	2.17555e+07	0	0	None	569.59	2806.44	71.88	4451.35	1.98145e+07	0.52	19361	9.2	7752	1010	2036	76	102	7752
	1			6	6	2.55654e+07	2.55654e+07	0	0	None	694.51	3297.91	113.1	5177.34	2.68048e+07	2.6	21805	10.81	7752	1097	2036	76	102	7752
	0.826709			7	7	2.11351e+07	2.11351e+07	0	0	None	579.31	2726.41	17.18	4307.55	1.8555e+07	0.59	17812.7	8.94	7752	1183	2035	76	102	7752
	0.834577			8	8	2.13363e+07	2.13363e+07	0	0	None	608.23	2752.36	27.82	4273.92	1.82664e+07	0.72	18102.4	9.02	7752	1268	2035	76	102	7752
	0.830023			9	10	2.12198e+07	2.12198e+07	0	0	None	593.45	2737.34	85.92	4175.78	1.74371e+07	1.21	18063.5	8.97	7752	1353	2038	76	102	7752
	0.906126			10	11	2.31654e+07	2.31654e+07	0	0	None	625.61	2988.32	19.92	4644.36	2.157e+07	0.38	19197.5	9.8	7752	1439	2038	76	102	7752
																										Time, h	KPAF5	KPAF4
					Name	Volume	Volume + Background	Background	Background Level	Background Type	Median Intensity	Average Intensity	Mode Intensity	Std Dev	Variance	Min Intensity	Max Intensity	Percent	Area > Background	Centre X	Centre Y	Width	Height	Area	Comment	0	100	100
RPS12, Pre-E	1		100	1	1	1.67209e+08	1.67209e+08	0	0	None	6270.86	7242.25	6899.55	5490.16	3.01419e+07	448.53	26146	8.04	23088	665	1378	74	312	23088		24	93	121
	0.930034	1.5551e+08	93	2	2	1.63622e+08	1.63622e+08	0	0	None	6781.82	7086.88	7624.69	4387.83	1.9253e+07	592.39	22400.4	7.86	23088	754	1378	74	312	23088		48	81	137
	0.805041	1.3461e+08	81	3	3	9.61317e+07	9.61317e+07	0	0	None	4275	4163.71	5123.58	2163.93	4.68261e+06	593.09	10399.7	4.62	23088	835	1378	74	312	23088		72	81	129
	0.8064	1.34837e+08	81	4	4	1.51688e+08	1.51688e+08	0	0	None	6907.57	6569.99	8541.43	3525.95	1.24323e+07	664.45	14668	7.29	23088	917	1378	74	312	23088		96	84	122
	0.837378	1.40017e+08	84	5	5	1.15892e+08	1.15892e+08	0	0	None	4911.67	5019.59	6155.99	2780.66	7.73208e+06	534.68	12492.4	5.57	23088	1003	1378	74	312	23088
	1		100	6	6	2.61191e+08	2.61191e+08	0	0	None	8171.81	11312.9	7790.75	8874.05	7.87488e+07	873.8	38316.1	12.55	23088	1089	1378	74	312	23088
	1.20686	3.15222e+08	121	7	7	2.60597e+08	2.60597e+08	0	0	None	10816.6	11287.1	1829.43	6253.46	3.91058e+07	1119.18	24801.5	12.53	23088	1177	1345	74	312	23088
	1.36614	3.56824e+08	137	8	8	2.97797e+08	2.97797e+08	0	0	None	12995.7	12898.3	19808	6551.86	4.29269e+07	1297.18	26107	14.31	23088	1259	1344	74	312	23088
	1.28554	3.35773e+08	129	9	9	2.78699e+08	2.78699e+08	0	0	None	12404.1	12071.2	19598	6067.53	3.68149e+07	1314.97	24838	13.4	23088	1343	1333	74	312	23088
	1.21549	3.17477e+08	122	10	10	2.87674e+08	2.87674e+08	0	0	None	12764.1	12459.9	20681.3	6985.88	4.88026e+07	880.09	26586.4	13.83	23088	1427	1332	74	312	23088
																										Time, h	KPAF5	KPAF4
					Name	Volume	Volume + Background	Background	Background Level	Background Type	Median Intensity	Average Intensity	Mode Intensity	Std Dev	Variance	Min Intensity	Max Intensity	Percent	Area > Background	Centre X	Centre Y	Width	Height	Area	Comment	0	100	100
RPS12, E. Short tailed form	1		100	1	1	2.28818e+07	2.28818e+07	0	0	None	1370.84	1904.91	293.77	1700.49	2.89168e+06	77.38	8071.79	10.06	12012	695	1218	78	154	12012		24	80	67
	0.797906	1.82575e+07	80	2	2	1.92099e+07	1.92099e+07	0	0	None	1364.24	1599.22	2066.14	1118.37	1.25074e+06	58.42	5662.76	8.45	12012	779	1218	78	154	12012		48	56	42
	0.560913	1.28347e+07	56	3	3	9.16588e+06	9.16588e+06	0	0	None	729.66	763.06	938.87	431.24	185970	69.12	2301.93	4.03	12012	861	1218	78	154	12012		72	44	34
	0.437234	1.00047e+07	44	4	4	1.1255e+07	1.1255e+07	0	0	None	935.47	936.98	1052.72	511.19	261320	48.95	2561.19	4.95	12012	948	1220	78	154	12012		96	49	37
	0.492924	1.1279e+07	49	5	5	9.33561e+06	9.33561e+06	0	0	None	767.15	777.19	426.92	386.28	149212	70.82	2016.86	4.1	12012	1032	1220	78	154	12012
	1		100	6	6	6.18803e+07	6.18803e+07	0	0	None	4480.91	5151.54	1105.98	4321.79	1.86778e+07	256.65	19162.7	27.21	12012	1118	1221	78	154	12012
	0.670322	4.14798e+07	67	7	7	3.42917e+07	3.42917e+07	0	0	None	2920.74	2854.79	3878.89	1658.48	2.75055e+06	197.71	7144.58	15.08	12012	1201	1220	78	154	12012
	0.416313	2.57616e+07	42	8	8	2.15001e+07	2.15001e+07	0	0	None	1944.71	1789.88	2122.22	945.87	894679	166.36	4740.72	9.45	12012	1284	1219	78	154	12012
	0.339556	2.10118e+07	34	9	9	1.74403e+07	1.74403e+07	0	0	None	1632.76	1451.9	1671.99	733.23	537622	127.82	3564.57	7.67	12012	1369	1218	78	154	12012
	0.365203	2.25989e+07	37	10	10	2.04774e+07	2.04774e+07	0	0	None	1984.92	1704.75	2221.61	974.46	949568	65.09	4116.22	9	12012	1451	1218	78	154	12012
																										Time, h	KPAF5	KPAF4
					Name	Volume	Volume + Background	Background	Background Level	Background Type	Median Intensity	Average Intensity	Mode Intensity	Std Dev	Variance	Min Intensity	Max Intensity	Percent	Area > Background	Centre X	Centre Y	Width	Height	Area	Comment	0	100	100
RPS12, E. Long tailed form	1		100	1	1	2.73992e+07	2.73992e+07	0	0	None	1294.05	1638.71	266.95	1210.63	1.46563e+06	66.34	4812.08	7.72	16720	696	876	76	220	16720		24	86	116
	0.860097	2.3566e+07	86	2	2	2.47953e+07	2.47953e+07	0	0	None	1275.89	1482.97	972.88	949.79	902108	102.19	4055.16	6.98	16720	780	876	76	220	16720		48	77	96
	0.77142	2.11363e+07	77	3	3	1.50945e+07	1.50945e+07	0	0	None	769.02	902.78	475.28	523.95	274520	82.47	2662.3	4.25	16720	863	875	76	220	16720		72	62	90
	0.620161	1.69919e+07	62	4	4	1.91154e+07	1.91154e+07	0	0	None	1015.02	1143.27	749.08	621.91	386767	86.1	3041.93	5.38	16720	949	876	76	220	16720		96	67	95
	0.67106	1.83865e+07	67	5	5	1.52185e+07	1.52185e+07	0	0	None	795.61	910.2	613.96	487.23	237396	50.79	2428.17	4.29	16720	1034	874	76	220	16720
	1		100	6	6	5.80407e+07	5.80407e+07	0	0	None	3114.21	3471.33	3531.23	2306.67	5.32074e+06	194.07	8994.13	16.35	16720	1117	914	76	220	16720
	1.16477	6.76041e+07	116	7	7	5.5889e+07	5.5889e+07	0	0	None	2861.33	3342.64	2220.7	2234.61	4.99346e+06	204.14	9197.53	15.74	16720	1199	915	76	220	16720
	0.961607	5.58124e+07	96	8	8	4.65797e+07	4.65797e+07	0	0	None	2439.83	2785.87	500.43	1768.79	3.12862e+06	178.91	7964.63	13.12	16720	1285	915	76	220	16720
	0.896151	5.20132e+07	90	9	9	4.31722e+07	4.31722e+07	0	0	None	2311.2	2582.07	5051.3	1572.46	2.47264e+06	176.98	6530.27	12.16	16720	1367	914	76	220	16720
	0.945369	5.48699e+07	95	10	10	4.9719e+07	4.9719e+07	0	0	None	2615.2	2973.63	2394.52	2015.25	4.06125e+06	122.42	8294.4	14	16720	1448	913	76	220	16720
A6, Pre-E																										Time, h	KPAF5	KPAF4
					Name	Volume	Volume + Background	Background	Background Level	Background Type	Median Intensity	Average Intensity	Mode Intensity	Std Dev	Variance	Min Intensity	Max Intensity	Percent	Area > Background	Centre X	Centre Y	Width	Height	Area	Comment	0	100	100
	1		100	1	1	8.16895e+07	8.16895e+07	0	0	None	1790.63	5065.07	1502.87	6766.35	4.57834e+07	86.73	27554.9	6.53	16128	717	968	72	224	16128		24	99.6764	162.329
	0.996764	8.14252e+07	99.6764	2	2	8.56726e+07	8.56726e+07	0	0	None	2797.67	5312.04	1151.7	5484.37	3.00783e+07	102.1	25155.3	6.85	16128	803	968	72	224	16128		48	165.849	229.071
	1.65849	1.35481e+08	165.849	3	3	9.67538e+07	9.67538e+07	0	0	None	4950.3	5999.12	2613.72	4293.09	1.84306e+07	207.19	15460.3	7.73	16128	886	968	72	224	16128		72	221.477	240.876
	2.21477	1.80924e+08	221.477	4	4	2.03534e+08	2.03534e+08	0	0	None	10058.1	12619.9	22699	8487.91	7.20446e+07	231.33	30879.2	16.26	16128	970	969	72	224	16128		96	192.979	258.74
	1.92979	1.57644e+08	192.979	5	5	1.30482e+08	1.30482e+08	0	0	None	7031.64	8090.39	13329	5576.97	3.11026e+07	269	20916.5	10.43	16128	1057	969	72	224	16128
	1		100	6	6	7.59809e+07	7.59809e+07	0	0	None	1653.89	4711.12	1227.92	5965.7	3.55896e+07	85.12	26332.1	6.07	16128	1140	969	72	224	16128
	1.62329	1.23339e+08	162.329	7	7	1.01965e+08	1.01965e+08	0	0	None	4779.34	6322.26	952.52	5227.03	2.73219e+07	149.27	20175	8.15	16128	1223	969	72	224	16128
	2.29071	1.7405e+08	229.071	8	8	1.45258e+08	1.45258e+08	0	0	None	7080.28	9006.58	1258.54	6920.07	4.78874e+07	210.81	26699.8	11.61	16128	1306	969	72	224	16128
	2.40876	1.8302e+08	240.876	9	9	1.51911e+08	1.51911e+08	0	0	None	7137.64	9419.06	2721.88	7421.98	5.50857e+07	226.95	27415.7	12.14	16128	1388	970	72	224	16128
	2.5874	1.96593e+08	258.74	10	10	1.78138e+08	1.78138e+08	0	0	None	8198	11045.3	2063.94	9284.72	8.62061e+07	165.12	35591.3	14.24	16128	1471	970	72	224	16128
A6, E. Short tailed form																										Time, h	KPAF5	KPAF4
					Name	Volume	Volume + Background	Background	Background Level	Background Type	Median Intensity	Average Intensity	Mode Intensity	Std Dev	Variance	Min Intensity	Max Intensity	Percent	Area > Background	Centre X	Centre Y	Width	Height	Area	Comment	0	100	100
	1		100	1	11	2.57931e+06	2.57931e+06	0	0	None	1040.23	1023.53	1344.53	392.19	153813	242.62	2060	7.79	2520	747	683	70	36	2520		24	85.2272	106.408
	0.852272	2.19827e+06	85.2272	2	12	2.31294e+06	2.31294e+06	0	0	None	937.24	917.83	1128.56	254.53	64783	330.76	1677.52	6.99	2520	833	683	70	36	2520		48	89.8869	87.0077
	0.898869	2.31846e+06	89.8869	3	13	1.65572e+06	1.65572e+06	0	0	None	652.94	657.03	741.7	154.93	24002	238.88	1195.33	5	2520	917	683	70	36	2520		72	71.1513	76.036
	0.711513	1.83521e+06	71.1513	4	14	2.06456e+06	2.06456e+06	0	0	None	816.57	819.27	815.74	207.35	42992.4	253.26	1607.51	6.24	2520	1000	683	70	36	2520		96	73.6316	86.9346
	0.736316	1.89918e+06	73.6316	5	15	1.57195e+06	1.57195e+06	0	0	None	622.11	623.79	488.2	133.64	17860.3	250.04	1080.77	4.75	2520	1084	683	70	36	2520
	1		100	6	16	5.69266e+06	5.69266e+06	0	0	None	2202.55	2258.99	2761.3	972.24	945247	533.12	4558.44	17.2	2520	1167	687	70	36	2520
	1.06408	6.05742e+06	106.408	7	17	5.00773e+06	5.00773e+06	0	0	None	1982.34	1987.19	946.87	782.22	611868	421.16	3710.07	15.13	2520	1251	688	70	36	2520
	0.870077	4.95305e+06	87.0077	8	18	4.1337e+06	4.1337e+06	0	0	None	1730.1	1640.36	1154.32	593.57	352322	402.17	2959.99	12.49	2520	1335	688	70	36	2520
	0.76036	4.32847e+06	76.036	9	19	3.59273e+06	3.59273e+06	0	0	None	1441.4	1425.69	1828.2	545.85	297953	379.66	2989.47	10.86	2520	1418	690	70	36	2520
	0.869346	4.94889e+06	86.9346	10	20	4.48432e+06	4.48432e+06	0	0	None	1728.3	1779.49	2233	896.49	803686	292.94	4223.41	13.55	2520	1501	690	70	36	2520
A6, E. Long tailed form																										Time, h	KPAF5	KPAF4
					Name	Volume	Volume + Background	Background	Background Level	Background Type	Median Intensity	Average Intensity	Mode Intensity	Std Dev	Variance	Min Intensity	Max Intensity	Percent	Area > Background	Centre X	Centre Y	Width	Height	Area	Comment	0	100	100
	1		100	1	1	4.85336e+06	4.85336e+06	0	0	None	945.83	1118.29	1943.43	597.93	357521	199.21	2978.92	7.27	4340	747	634	70	62	4340		24	81.6973	132.509
	0.816973	3.96507e+06	81.6973	2	2	4.1719e+06	4.1719e+06	0	0	None	897.64	961.27	571.67	377.76	142700	256.49	2095.19	6.25	4340	834	634	70	62	4340		48	94.6352	115.698
	0.946352	4.59299e+06	94.6352	3	3	3.28007e+06	3.28007e+06	0	0	None	739.47	755.78	619.71	225.19	50710.7	229.86	1597.85	4.92	4340	918	634	70	62	4340		72	75.7777	97.2716
	0.757777	3.67777e+06	75.7777	4	4	4.13738e+06	4.13738e+06	0	0	None	941.53	953.31	632.99	320.43	102676	193.8	1979.76	6.2	4340	1001	633	70	62	4340		96	80.7056	111.44
	0.807056	3.91693e+06	80.7056	5	5	3.24205e+06	3.24205e+06	0	0	None	723.16	747.02	654.54	214.68	46085.4	248.06	1503.99	4.86	4340	1084	633	70	62	4340
	1		100	6	6	9.64489e+06	9.64489e+06	0	0	None	2043.82	2222.32	3231.63	1121.14	1.25696e+06	341.55	4946.91	14.45	4340	1168	639	70	62	4340
	1.32509	1.27804e+07	132.509	7	7	1.05657e+07	1.05657e+07	0	0	None	2338.65	2434.48	1134.08	1227.78	1.50745e+06	453.03	5272.48	15.83	4340	1250	639	70	62	4340
	1.15698	1.1159e+07	115.698	8	8	9.31304e+06	9.31304e+06	0	0	None	2132.46	2145.86	1056.79	1010.24	1.02058e+06	269.32	4623.83	13.96	4340	1335	639	70	62	4340
	0.972716	9.38174e+06	97.2716	9	9	7.78706e+06	7.78706e+06	0	0	None	1732.11	1794.25	1122.73	882.97	779638	311.56	4377.83	11.67	4340	1418	639	70	62	4340
	1.1144	1.07483e+07	111.44	10	10	9.73932e+06	9.73932e+06	0	0	None	1892.51	2244.08	597.33	1439.35	2.07174e+06	324.3	6730.65	14.59	4340	1501	639	70	62	4340
BF KPAF5/KPAF4 RNAi, 5% Acrylamide gel
	normalized value		normalized value, %
5.8S rRNA
					Name	Volume	Volume + Background	Background	Background Level	Background Type	Median Intensity	Average Intensity	Mode Intensity	Std Dev	Variance	Min Intensity	Max Intensity	Percent	Area > Background	Centre X	Centre Y	Width	Height	Area	Comment
	1			1	1	2.89318e+08	2.89318e+08	0	0	None	41498.4	52872.4	100001	39092.2	1.5282e+09	2357.83	100001	10.9	5472	747	1801	76	72	5472
	16.3894			2	2	3.07644e+08	3.07644e+08	0	0	None	49249.6	56221.4	100001	38759.6	1.50231e+09	2599.92	100001	11.59	5472	833	1801	76	72	5472
	15.2165			3	3	2.85628e+08	2.85628e+08	0	0	None	38981.1	52198.2	100001	39111.3	1.52969e+09	2565.59	100001	10.76	5472	915	1801	76	72	5472
	14.4314			4	4	2.7089e+08	2.7089e+08	0	0	None	33742.5	49504.8	100001	39474.7	1.55825e+09	1813.37	100001	10.2	5472	1000	1801	76	72	5472
	1			5	5	2.50518e+08	2.50518e+08	0	0	None	27041.5	45781.9	100001	39370.7	1550054432	1878.47	100001	9.44	5472	1085	1801	76	72	5472
	12.0953			6	6	2.55635e+08	2.55635e+08	0	0	None	28399.1	46716.9	100001	39290.2	1.54372e+09	1742.16	100001	9.63	5472	1169	1801	76	72	5472
	11.9827			7	7	2.53257e+08	2.53257e+08	0	0	None	28167.8	46282.3	100001	39025.5	1.52299e+09	2148.09	100001	9.54	5472	1251	1801	76	72	5472
	11.8724			8	8	2.50925e+08	2.50925e+08	0	0	None	27909.3	45856.3	100001	38555.6	1486530184	2219.34	100001	9.45	5472	1335	1801	76	72	5472
	11.5604			9	9	2.44331e+08	2.44331e+08	0	0	None	24771.1	44651	100001	38885.2	1.51206e+09	1926.03	100001	9.2	5472	1417	1801	76	72	5472
	11.6594			10	10	2.46423e+08	2.46423e+08	0	0	None	25947.5	45033.4	100001	39297	1.54425e+09	777.34	100001	9.28	5472	1500	1801	76	72	5472
RPS12, Pre-E
																										Time, h	KPAF5	KPAF4
					Name	Volume	Volume + Background	Background	Background Level	Background Type	Median Intensity	Average Intensity	Mode Intensity	Std Dev	Variance	Min Intensity	Max Intensity	Percent	Area > Background	Centre X	Centre Y	Width	Height	Area	Comment	0	100	100
	1		100	1	1	4.62519e+07	4.62519e+07	0	0	None	3278.71	4057.18	1098.93	2752.9	7.57848e+06	442.21	11972.6	10.39	11400	746	1396	76	150	11400		24	54.6785	80.5286
	0.546785	2.52898e+07	54.6785	2	2	2.68917e+07	2.68917e+07	0	0	None	2080.42	2358.92	1587.07	1329.5	1.76758e+06	368.83	6612.41	6.04	11400	832	1384	76	150	11400		48	27.2604	95.4561
	0.272604	1.26084e+07	27.2604	3	3	1.24477e+07	1.24477e+07	0	0	None	1042.1	1091.9	1027.82	395.35	156299	330.41	2426.27	2.8	11400	914	1384	76	150	11400		72	33.4113	99.0106
	0.334113	1.54533e+07	33.4113	4	4	1.4469e+07	1.4469e+07	0	0	None	1197.34	1269.21	1146.46	530.07	280978	307.66	2939.55	3.25	11400	997	1384	76	150	11400		96	30.2162	84.4528
	0.302162	1.39756e+07	30.2162	5	5	1.39756e+07	1.39756e+07	0	0	None	1138.96	1225.93	831.25	476.43	226989	259.12	2781.62	3.14	11400	1081	1384	76	150	11400
	1		100	6	6	7.24669e+07	7.24669e+07	0	0	None	4856.71	6356.75	3428.76	4834.98	2.33771e+07	402.75	20426.7	16.29	11400	1163	1378	76	150	11400
	0.805286	5.83566e+07	80.5286	7	7	5.89945e+07	5.89945e+07	0	0	None	3876.49	5174.95	3071.28	3800.3	1.44422e+07	475.49	15905.1	13.26	11400	1246	1378	76	150	11400
	0.954561	6.91741e+07	95.4561	8	8	6.92865e+07	6.92865e+07	0	0	None	4838.56	6077.77	5044.45	4331.22	1.87594e+07	515.44	17978	15.57	11400	1330	1378	76	150	11400
	0.990106	7.175e+07	99.0106	9	9	6.99777e+07	6.99777e+07	0	0	None	5015.02	6138.4	1315.67	4293.67	1.84356e+07	503.02	18385.3	15.73	11400	1411	1378	76	150	11400
	0.844528	6.12004e+07	84.4528	10	10	6.01999e+07	6.01999e+07	0	0	None	4277.52	5280.69	2668.27	3683.3	1.35667e+07	456.95	15835.8	13.53	11400	1494	1378	76	150	11400
RPS12, E. Short tailed form																										Time, h	KPAF5	KPAF4
					Name	Volume	Volume + Background	Background	Background Level	Background Type	Median Intensity	Average Intensity	Mode Intensity	Std Dev	Variance	Min Intensity	Max Intensity	Percent	Area > Background	Centre X	Centre Y	Width	Height	Area	Comment	0	100	100
	1		100	1	1	1.2699e+08	1.2699e+08	0	0	None	9906.22	11758.3	8744.19	7912.97	6.26151e+07	605.38	29756.7	10.29	10800	755	1140	72	150	10800		24	56.8602	72.3322
	0.568602	7.22068e+07	56.8602	2	2	7.67804e+07	7.67804e+07	0	0	None	6111.02	7109.3	3569.18	4696.05	2.20529e+07	492.69	18285.9	6.22	10800	841	1140	72	150	10800		48	14.0262	91.0031
	0.140262	1.78119e+07	14.0262	3	3	1.75848e+07	1.75848e+07	0	0	None	1502.12	1628.22	1172.09	786.75	618980	305.46	3754.88	1.43	10800	922	1135	72	150	10800		72	15.115	146.042
	0.15115	1.91945e+07	15.115	4	4	1.79719e+07	1.79719e+07	0	0	None	1503.24	1664.07	1487.57	845.3	714531	245.18	3899.96	1.46	10800	1006	1135	72	150	10800		96	15.1887	122.953
	0.151887	1.92881e+07	15.1887	5	5	1.92881e+07	1.92881e+07	0	0	None	1705.5	1785.94	1291.62	746.13	556712	236.79	3670.21	1.56	10800	1091	1123	72	150	10800
	1		100	6	6	1.84812e+08	1.84812e+08	0	0	None	13838.5	17112.2	1673.18	12531.2	1.57031e+08	698.46	45647.1	14.98	10800	1173	1124	72	150	10800
	0.723322	1.33678e+08	72.3322	7	7	1.35139e+08	1.35139e+08	0	0	None	10660.6	12512.9	17401.7	8320.92	6.92377e+07	790.31	29748.4	10.95	10800	1256	1124	72	150	10800
	0.910031	1.68184e+08	91.0031	8	8	1.68457e+08	1.68457e+08	0	0	None	13035.4	15597.9	4820.79	10755.9	1.15689e+08	782.19	40618.5	13.65	10800	1340	1124	72	150	10800
	1.46042	2.69902e+08	146.042	9	9	2.63236e+08	2.63236e+08	0	0	None	21088.5	24373.7	10308.4	17002.7	2.89092e+08	1298.57	69879.3	21.34	10800	1421	1123	72	150	10800
	1.22953	2.27231e+08	122.953	10	10	2.23516e+08	2.23516e+08	0	0	None	16618.8	20695.9	2141.38	15074.2	2.2723e+08	1015.48	57921.6	18.12	10800	1503	1123	72	150	10800
RPS12, E. Long tailed form																										Time, h	KPAF5	KPAF4
					Name	Volume	Volume + Background	Background	Background Level	Background Type	Median Intensity	Average Intensity	Mode Intensity	Std Dev	Variance	Min Intensity	Max Intensity	Percent	Area > Background	Centre X	Centre Y	Width	Height	Area	Comment	0	100	100
	1		100	1	1	93435299	93435299	0	0	None	7541.49	7817.55	1879.72	4836.25	2.33894e+07	446.49	18974.8	11.36	11952	757	924	72	166	11952		24	83.7405	58.3094
	0.837405	7.82432e+07	83.7405	2	2	8.31992e+07	8.31992e+07	0	0	None	6620.66	6961.11	1394.53	4292.33	1.84241e+07	349.08	16811	10.12	11952	844	905	72	166	11952		48	26.3811	76.42
	0.263811	2.46492e+07	26.3811	3	3	2.43349e+07	2.43349e+07	0	0	None	2047.53	2036.05	2151.67	942.8	888876	273.14	4318.01	2.96	11952	925	885	72	166	11952		72	18.5378	126.824
	0.185378	1.73209e+07	18.5378	4	4	1.62176e+07	1.62176e+07	0	0	None	1430.8	1356.9	1518.62	542.87	294707	248.97	2778.06	1.97	11952	1009	884	72	166	11952		96	17.079	106.762
	0.17079	1.59578e+07	17.079	5	5	1.59578e+07	1.59578e+07	0	0	None	1421.32	1335.16	1558.37	442.97	196226	240.82	2448.66	1.94	11952	1094	884	72	166	11952
	1	1.24415e+08	100	6	6	1.26956e+08	1.26956e+08	0	0	None	10571.6	10622.1	21096.9	7160.39	5.12712e+07	405.47	26846.7	15.44	11952	1175	909	72	166	11952
	0.583094	7.40271e+07	58.3094	7	7	7.48362e+07	7.48362e+07	0	0	None	6956.18	6261.4	8127.37	3805.14	1.44791e+07	328.13	14502.5	9.1	11952	1257	909	72	166	11952
	0.7642	9.70195e+07	76.42	8	8	9.71772e+07	9.71772e+07	0	0	None	8842.38	8130.62	2680.25	5093.84	2.59472e+07	513.69	19257.7	11.82	11952	1341	909	72	166	11952
	1.26824	1.6101e+08	126.824	9	9	1.57033e+08	1.57033e+08	0	0	None	14294.6	13138.6	21212	8498.87	72230754	511.72	29895	19.09	11952	1422	909	72	166	11952
	1.06762	1.3554e+08	106.762	10	10	133324422	133324422	0	0	None	11825.3	11155	3295.03	7248.62	5.25425e+07	364.76	25360.9	16.21	11952	1504	909	72	166	11952
A6, Pre-E																										Time, h	KPAF5	KPAF4
					Name	Volume	Volume + Background	Background	Background Level	Background Type	Median Intensity	Average Intensity	Mode Intensity	Std Dev	Variance	Min Intensity	Max Intensity	Percent	Area > Background	Centre X	Centre Y	Width	Height	Area	Comment	0	100	100
	1		100	1	1	1.588e+07	1.588e+07	0	0	None	550.41	1312.83	381.16	1465.5	2.14769e+06	55.01	7021.93	10.83	12096	842	1098	72	168	12096		24	123.093	85.4972
	1.23093	1.95472e+07	123.093	2	2	2.07853e+07	2.07853e+07	0	0	None	1299.79	1718.36	1033.08	1254.78	1.57446e+06	80.47	5724.65	14.18	12096	927	1087	72	168	12096		48	80.0625	90.0856
	0.800625	1.27139e+07	80.0625	3	3	1.25518e+07	1.25518e+07	0	0	None	827.36	1037.68	719.27	684.44	468456	46.03	3200.98	8.56	12096	1009	1082	72	168	12096		72	103.086	97.6389
	1.03086	1.63701e+07	103.086	4	4	1.53274e+07	1.53274e+07	0	0	None	982.84	1267.15	488.63	948.61	899866	49.97	4050.85	10.45	12096	1093	1082	72	168	12096		96	73.5816	102.503
	0.735816	1.16847e+07	73.5816	5	5	1.16847e+07	1.16847e+07	0	0	None	764.75	966	456.95	657.26	431996	54.51	3140.66	7.97	12096	1178	1082	72	168	12096
	1		100	6	6	1.48875e+07	1.48875e+07	0	0	None	556.77	1230.78	384.56	1316.97	1.73442e+06	53.44	5933.9	10.15	12096	1260	1086	72	168	12096
	0.854972	1.27284e+07	85.4972	7	7	1.28675e+07	1.28675e+07	0	0	None	528.45	1063.79	302.1	1046.86	1.09592e+06	39.05	5077.4	8.78	12096	1342	1086	72	168	12096
	0.900856	1.34115e+07	90.0856	8	8	1.34333e+07	1.34333e+07	0	0	None	533.12	1110.56	309.52	1136.16	1.29087e+06	26.61	5252.17	9.16	12096	1425	1086	72	168	12096
	0.976389	1.4536e+07	97.6389	9	9	1.4177e+07	1.4177e+07	0	0	None	588.4	1172.04	396.58	1154.13	1.33202e+06	40.45	5305.46	9.67	12096	1506	1086	72	168	12096
	1.02503	1.52601e+07	102.503	10	10	1.50107e+07	1.50107e+07	0	0	None	599.34	1240.96	442.82	1245.02	1550074	53.3	5415.69	10.24	12096	1587	1086	72	168	12096
A6, E. Short tailed form																										Time, h	KPAF5	KPAF4
					Name	Volume	Volume + Background	Background	Background Level	Background Type	Median Intensity	Average Intensity	Mode Intensity	Std Dev	Variance	Min Intensity	Max Intensity	Percent	Area > Background	Centre X	Centre Y	Width	Height	Area	Comment	0	100	100
	1		100	1	1	2.12241e+06	2.12241e+06	0	0	None	1490.73	1473.89	1679.1	426.99	182317	664.21	2502.44	11.13	1440	753	777	60	24	1440		24	88.9565	81.4486
	0.889565	1.88802e+06	88.9565	2	2	2.00761e+06	2.00761e+06	0	0	None	1445.99	1394.17	1524.65	358.15	128274	549.73	2198.02	10.53	1440	837	776	60	24	1440		48	71.2032	89.7649
	0.712032	1.51122e+06	71.2032	3	3	1.49195e+06	1.49195e+06	0	0	None	1023.8	1036.08	828.19	189.35	35852.3	561.56	1616.04	7.82	1440	919	777	60	24	1440		72	72.9827	126.411
	0.729827	1.54899e+06	72.9827	4	4	1.45033e+06	1.45033e+06	0	0	None	998.33	1007.17	1002.3	176.83	31270.6	423.74	1607.9	7.6	1440	1002	773	60	24	1440		96	71.2098	115.7
	0.712098	1.51136e+06	71.2098	5	5	1.51136e+06	1.51136e+06	0	0	None	1044.13	1049.56	1025.65	198.02	39210.1	568.67	1606.35	7.92	1440	1088	774	60	24	1440
	1		100	6	6	2.05922e+06	2.05922e+06	0	0	None	1447.09	1430.02	1726.49	363.48	132117	620.91	2393.1	10.8	1440	1169	772	60	24	1440
	0.814486	1.67721e+06	81.4486	7	7	1.69554e+06	1.69554e+06	0	0	None	1185.35	1177.46	1234.35	233.57	54553.7	560.88	1887.68	8.89	1440	1251	771	60	24	1440
	0.897649	1.84846e+06	89.7649	8	8	1.85146e+06	1.85146e+06	0	0	None	1310.25	1285.74	1309.37	282.81	79979.9	611.81	2159.28	9.71	1440	1334	771	60	24	1440
	1.26411	2.60307e+06	126.411	9	9	2.53878e+06	2.53878e+06	0	0	None	1805.37	1763.04	971.98	553.73	306612	713.33	3368	13.31	1440	1415	772	60	24	1440
	1.157	2.38253e+06	115.7	10	10	2.34358e+06	2.34358e+06	0	0	None	1656.05	1627.48	1009.64	505.77	255804	667.69	3028.64	12.29	1440	1495	772	60	24	1440
A6, E. Long tailed form																										Time, h	KPAF5	KPAF4
					Name	Volume	Volume + Background	Background	Background Level	Background Type	Median Intensity	Average Intensity	Mode Intensity	Std Dev	Variance	Min Intensity	Max Intensity	Percent	Area > Background	Centre X	Centre Y	Width	Height	Area	Comment	0	100	100
	1		100	1	1	2.60253e+06	2.60253e+06	0	0	None	1246.08	1275.75	822.93	403.44	162762	592.62	2242.13	9.84	2040	753	748	60	34	2040		24	101.386	77.2401
	1.01386	2.6386e+06	101.386	2	2	2.80573e+06	2.80573e+06	0	0	None	1396.15	1375.36	1663.32	395.14	156132	587.23	2346.13	10.61	2040	837	747	60	34	2040		48	84.0333	85.9701
	0.840333	2.187e+06	84.0333	3	3	2.1591e+06	2.1591e+06	0	0	None	1042.1	1058.38	894.46	198.94	39577.5	488.41	1753.06	8.16	2040	919	746	60	34	2040		72	80.9436	130.241
	0.809436	2.10658e+06	80.9436	4	4	1.97241e+06	1.97241e+06	0	0	None	957.29	966.87	981.63	174.06	30295.5	526.23	1540.51	7.46	2040	1003	745	60	34	2040		96	75.4134	115.647
	0.754134	1.96266e+06	75.4134	5	5	1.96266e+06	1.96266e+06	0	0	None	961.48	962.09	804.48	162.67	26460	551.77	1534.84	7.42	2040	1085	745	60	34	2040
	1		100	6	6	2.95976e+06	2.95976e+06	0	0	None	1427.7	1450.86	681.73	491.93	241995	488.63	2570.97	11.19	2040	1169	744	60	34	2040
	0.772401	2.28612e+06	77.2401	7	7	2.31111e+06	2.31111e+06	0	0	None	1167.14	1132.9	839.62	254.35	64692.2	535.57	1809.67	8.74	2040	1251	745	60	34	2040
	0.859701	2.54451e+06	85.9701	8	8	2.54865e+06	2.54865e+06	0	0	None	1292.84	1249.34	1537.48	325.4	105885	550.86	1998.27	9.64	2040	1335	745	60	34	2040
	1.30241	3.85483e+06	130.241	9	9	3.75962e+06	3.75962e+06	0	0	None	1896.28	1842.95	1023.18	631	398157	660.73	3589.97	14.21	2040	1414	746	60	34	2040
	1.15647	3.42287e+06	115.647	10	10	3.36691e+06	3.36691e+06	0	0	None	1666.27	1650.45	782.73	649.69	422092	541.84	3112.6	12.73	2040	1496	744	60	34	2040

## Sheet: Fig. 3B
PF KPAF5/KPAF4 RNAi, 1.7% agarose gel
normalization 18S	normalized value		relative abundance,%																							Time, h	KPAF5	KPAF4
					Name	Volume	Volume + Background	Background	Background Level	Background Type	Median Intensity	Average Intensity	Mode Intensity	Std Dev	Variance	Min Intensity	Max Intensity	Percent	Area > Background	Centre X	Centre Y	Width	Height	Area	Comment
	1			1	10	2.98028e+07	2.98028e+07	0	0	None	4655.39	4806.9	3146.07	3368.86	1.13492e+07	102.88	11436	9.67	6200	823	919	62	100	6200
	1.19221			2	11	3.55311e+07	3.55311e+07	0	0	None	5994.27	5730.82	430.52	3586.99	1.28665e+07	136.36	12755.9	11.53	6200	886	919	62	100	6200
	1.0329			3	12	3.07834e+07	3.07834e+07	0	0	None	4937.07	4965.06	494.19	3173.86	1.00734e+07	157.52	11328.9	9.99	6200	947	919	62	100	6200
	1.07266			4	13	3.19681e+07	3.19681e+07	0	0	None	5327.63	5156.15	1054.91	3076.67	9.46592e+06	251.87	11543.6	10.38	6200	1009	918	62	100	6200
	1.11706			5	14	3.32914e+07	3.32914e+07	0	0	None	5610.95	5369.58	7102.22	3024.9	9.15005e+06	293.27	11859.9	10.81	6200	1073	917	62	100	6200
	1			6	15	2.83596e+07	2.83596e+07	0	0	None	4453.82	4574.12	6662.73	2831.33	8.01645e+06	266.64	10588.5	9.21	6200	1136	918	62	100	6200
	1.00499			7	16	2.85011e+07	2.85011e+07	0	0	None	4673.18	4596.95	3648.61	2726.37	7.43307e+06	306.3	10080.4	9.25	6200	1202	919	62	100	6200
	1.04474			8	19	2.96284e+07	2.96284e+07	0	0	None	4764.67	4778.78	6275.45	2988.48	8.93099e+06	224.63	10963.2	9.62	6200	1267	919	62	100	6200
	1.00011			9	20	2.83626e+07	2.83626e+07	0	0	None	4387.41	4574.62	8132.6	2946.93	8.68439e+06	159.22	10591.5	9.21	6200	1333	919	62	100	6200
	1.12171			10	21	3.18111e+07	3.18111e+07	0	0	None	5073.96	5130.82	8129.99	3320.82	1.10279e+07	136.59	12306.5	10.33	6200	1397	919	62	100	6200
Cyb, Pre-E																										Time, h	KPAF5	KPAF4
					Name	Volume	Volume + Background	Background	Background Level	Background Type	Median Intensity	Average Intensity	Mode Intensity	Std Dev	Variance	Min Intensity	Max Intensity	Percent	Area > Background	Centre X	Centre Y	Width	Height	Area	Comment	0	100	100
	1		100	1	1	2.09421e+07	2.09421e+07	0	0	None	1490.92	3247.84	459.42	3617.43	1.30858e+07	29.36	15170.1	9.57	6448	771	1033	62	104	6448		24	79.5139	87.801
	0.795139	1.66519e+07	79.5139	2	2	1.98525e+07	1.98525e+07	0	0	None	1579.97	3078.86	406.63	3188.63	1.01674e+07	39.47	13361.3	9.08	6448	833	1033	62	104	6448		48	92.8436	137.32
	0.928436	1.94434e+07	92.8436	3	3	2.00831e+07	2.00831e+07	0	0	None	2048.63	3114.63	461.29	2651.53	7.03063e+06	122.21	12280.8	9.18	6448	895	1033	62	104	6448		72	160.003	175.314
	1.60003	3.35079e+07	160.003	4	4	3.59424e+07	3.59424e+07	0	0	None	3783.02	5574.2	1071.91	4645.71	2.15826e+07	130.78	18280.7	16.43	6448	958	1033	62	104	6448		96	150.952	220.459
	1.50952	3.16125e+07	150.952	5	5	3.5313e+07	3.5313e+07	0	0	None	3927.73	5476.58	1219.14	4303.74	1.85222e+07	132.44	17280.9	16.14	6448	1021	1033	62	104	6448
	1		100	6	6	1.1483e+07	1.1483e+07	0	0	None	943.31	1780.87	164.5	1874.53	3.51386e+06	12.51	8214.61	5.25	6448	1086	1033	62	104	6448
	0.87801	1.00822e+07	87.801	7	7	1.01325e+07	1.01325e+07	0	0	None	1017.17	1571.42	493.33	1418.61	2.01246e+06	18.61	6447.86	4.63	6448	1151	1033	62	104	6448
	1.3732	1.57685e+07	137.32	8	8	1.6474e+07	1.6474e+07	0	0	None	1674.16	2554.9	343.16	2244.07	5.03584e+06	46.23	9349.01	7.53	6448	1215	1033	62	104	6448
	1.75314	2.01313e+07	175.314	9	9	2.01335e+07	2.01335e+07	0	0	None	2270.55	3122.44	1430.8	2457.68	6.04021e+06	85.21	9766.96	9.2	6448	1281	1033	62	104	6448
	2.20459	2.53153e+07	220.459	10	10	2.83963e+07	2.83963e+07	0	0	None	2807.38	4403.9	528.45	3900.87	1.52168e+07	57.83	16312.9	12.98	6448	1345	1033	62	104	6448
Cyb, E																										Time, h	KPAF5	KPAF4
					Name	Volume	Volume + Background	Background	Background Level	Background Type	Median Intensity	Average Intensity	Mode Intensity	Std Dev	Variance	Min Intensity	Max Intensity	Percent	Area > Background	Centre X	Centre Y	Width	Height	Area	Comment	0	100	100
	1		100	1	1	1.3335e+08	1.3335e+08	0	0	None	14771.6	22225	4229.68	19406.3	3.76603e+08	1860.94	92834.1	16.75	6000	782	1070	60	100	6000		24	86.832	77.7242
	0.86832	1.15791e+08	86.832	2	2	1.38046e+08	1.38046e+08	0	0	None	14469.9	23007.7	4588.47	21256.8	4.5185e+08	1766.82	99169.4	17.34	6000	843	1070	60	100	6000		48	50.1086	53.5716
	0.501086	6.682e+07	50.1086	3	3	6.90185e+07	6.90185e+07	0	0	None	7759.27	11503.1	3208.08	9512.67	9.0491e+07	1460.89	45079.8	8.67	6000	905	1070	60	100	6000		72	61.9098	43.55
	0.619098	8.25568e+07	61.9098	4	4	8.8555e+07	8.8555e+07	0	0	None	9912.47	14759.2	5474.8	12310.8	1.51555e+08	1551.52	57490.4	11.12	6000	969	1070	60	100	6000		96	49.9487	46.1111
	0.499487	6.66066e+07	49.9487	5	5	7.44034e+07	7.44034e+07	0	0	None	9138.85	12400.6	3561.69	9213.81	8.48943e+07	1264.03	44795.4	9.34	6000	1032	1070	60	100	6000
	1		100	6	6	8.89177e+07	8.89177e+07	0	0	None	9549.3	14819.6	5484.8	13769.5	1.89598e+08	1346.65	74136.3	11.17	6000	1097	1070	60	100	6000
	0.777242	6.91105e+07	77.7242	7	7	6.94555e+07	6.94555e+07	0	0	None	6880.72	11575.9	2447.23	11285.1	1.27355e+08	1146.14	61192.6	8.72	6000	1161	1070	60	100	6000
	0.535716	4.76346e+07	53.5716	8	8	4.97659e+07	4.97659e+07	0	0	None	5286.85	8294.31	4124.9	7452.04	5.55328e+07	1120.47	40278.8	6.25	6000	1226	1070	60	100	6000
	0.4355	3.87236e+07	43.55	9	9	3.87278e+07	3.87278e+07	0	0	None	4600.24	6454.63	2758.76	4726.72	2.23419e+07	1041.17	24468.2	4.86	6000	1291	1070	60	100	6000
	0.461111	4.10009e+07	46.1111	10	10	4.59909e+07	4.59909e+07	0	0	None	5215.17	7665.16	2802.52	6314.74	3.98759e+07	1016.4	34176.4	5.78	6000	1357	1070	60	100	6000
BF KPAF5/KPAF4 RNAi, 1.7% Agarose gel	normalized value		normalized value, %
normalization 18S
					Name	Volume	Volume + Background	Background	Background Level	Background Type	Median Intensity	Average Intensity	Mode Intensity	Std Dev	Variance	Min Intensity	Max Intensity	Percent	Area > Background	Centre X	Centre Y	Width	Height	Area	Comment
	1			1	1	2.08286e+07	2.08286e+07	0	0	None	3245.91	3129.29	962.07	1963.85	3.8567e+06	129.02	7050.27	8.63	6656	937	881	64	104	6656
	1.20703			2	2	2.51408e+07	2.51408e+07	0	0	None	4105.09	3777.16	6333.68	2176.15	4.73564e+06	199.89	7970.66	10.41	6656	1002	881	64	104	6656
	1.20764			3	3	2.51534e+07	2.51534e+07	0	0	None	4073	3779.06	4800.04	2156.85	4.65199e+06	92.21	8311.11	10.42	6656	1068	881	64	104	6656
	1.17667			4	4	2.45083e+07	2.45083e+07	0	0	None	3838.13	3682.13	5980.08	2102.61	4.42099e+06	298.75	8103.03	10.15	6656	1133	881	64	104	6656
	1.15673			5	5	2.40931e+07	2.40931e+07	0	0	None	3916.85	3619.75	4871.85	2009.56	4.03833e+06	233.83	7982.73	9.98	6656	1198	881	64	104	6656
	1			6	6	2.52213e+07	2.52213e+07	0	0	None	3921.99	3789.25	6579.49	2226.83	4.95877e+06	210.96	8209.36	10.45	6656	1264	881	64	104	6656
	0.989067			7	7	2.49455e+07	2.49455e+07	0	0	None	3945.29	3747.82	4549.33	2171.09	4.71364e+06	254.33	8242.62	10.33	6656	1329	881	64	104	6656
	0.958364			8	8	2.41712e+07	2.41712e+07	0	0	None	3756.36	3631.48	6123.48	2094.47	4.38679e+06	212.5	7732.09	10.01	6656	1394	881	64	104	6656
	0.96378			9	9	2.43077e+07	2.43077e+07	0	0	None	3861.18	3652.01	4520.08	2022.1	4.08888e+06	240.52	7803.54	10.07	6656	1459	881	64	104	6656
	0.913862			10	10	2.30488e+07	2.30488e+07	0	0	None	3487.78	3462.85	5574.5	2097.74	4.4005e+06	47.21	7812.92	9.55	6656	1524	881	64	104	6656
																										Time, h	KPAF5	KPAF4
					Name	Volume	Volume + Background	Background	Background Level	Background Type	Median Intensity	Average Intensity	Mode Intensity	Std Dev	Variance	Min Intensity	Max Intensity	Percent	Area > Background	Centre X	Centre Y	Width	Height	Area	Comment	0	100	100
Cyb, Pre-E	1		100	1	1	5.52674e+06	5.52674e+06	0	0	None	297.83	747.66	32.92	933.63	871674	0.46	4312.94	3.19	7392	818	1119	66	112	7392		24	102.313	91.4174
	1.02313	5.6546e+06	102.313	2	2	6.82529e+06	6.82529e+06	0	0	None	393.79	923.33	162.65	1116.31	1.24615e+06	0.35	5492.66	3.94	7392	883	1119	66	112	7392		48	88.1774	107.003
	0.881774	4.87334e+06	88.1774	3	3	5.88524e+06	5.88524e+06	0	0	None	421.06	796.16	164.5	834.43	696280	0.35	3852.49	3.4	7392	948	1119	66	112	7392		72	238.061	167.231
	2.38061	1.3157e+07	238.061	4	4	1.54814e+07	1.54814e+07	0	0	None	1119.66	2094.34	529.78	2160.32	4.66697e+06	5.59	9946.13	8.93	7392	1015	1119	66	112	7392		96	560.676	135.314
	5.60676	3.09871e+07	560.676	5	5	3.58438e+07	3.58438e+07	0	0	None	2916.31	4849	1428.97	4423.46	1.9567e+07	30.15	19787.6	20.69	7392	1082	1119	66	112	7392
	1		100	6	6	1.79485e+07	1.79485e+07	0	0	None	1224.88	2428.1	412.69	2738.9	7.50158e+06	11.97	13031	10.36	7392	1148	1102	66	112	7392
	0.914174	1.64081e+07	91.4174	7	7	1.62287e+07	1.62287e+07	0	0	None	1339.93	2195.44	1366.91	2163.22	4.67953e+06	4.13	9844.37	9.37	7392	1214	1102	66	112	7392
	1.07003	1.92055e+07	107.003	8	8	1.84059e+07	1.84059e+07	0	0	None	1495.02	2489.98	676.2	2461.48	6.05888e+06	12.2	11421.6	10.62	7392	1280	1102	66	112	7392
	1.67231	3.00156e+07	167.231	9	9	2.89284e+07	2.89284e+07	0	0	None	2479.08	3913.47	10571.6	3507.13	1.23e+07	16.98	13595.5	16.7	7392	1345	1102	66	112	7392
	1.35314	2.42869e+07	135.314	10	10	2.21949e+07	2.21949e+07	0	0	None	2101.82	3002.56	843.82	2608.68	6.80523e+06	12.31	10435.1	12.81	7392	1410	1102	66	112	7392
Cyb, E																										Time, h	KPAF5	KPAF4
					Name	Volume	Volume + Background	Background	Background Level	Background Type	Median Intensity	Average Intensity	Mode Intensity	Std Dev	Variance	Min Intensity	Max Intensity	Percent	Area > Background	Centre X	Centre Y	Width	Height	Area	Comment	0	100	100
	1		100	1	1	7.57975e+06	7.57975e+06	0	0	None	890.85	1003.67	798.2	420.16	176531	318.76	3142.28	9.93	7552	884	1051	64	118	7552		24	82.4724	93.8622
	0.824724	6.2512e+06	82.4724	2	2	7.5454e+06	7.5454e+06	0	0	None	946.42	999.13	667.94	343.84	118229	294.76	2634.98	9.89	7552	948	1051	64	118	7552		48	67.8099	96.1219
	0.678099	5.13982e+06	67.8099	3	3	6.20706e+06	6.20706e+06	0	0	None	802.43	821.91	833.2	225.33	50775.2	271.22	2001.29	8.13	7552	1012	1051	64	118	7552		72	72.9477	121.561
	0.729477	5.52925e+06	72.9477	4	4	6.50608e+06	6.50608e+06	0	0	None	822.65	861.5	732.8	250.56	62782.3	260.99	2192.6	8.52	7552	1078	1051	64	118	7552		96	70.7673	113.712
	0.707673	5.36398e+06	70.7673	5	5	6.20469e+06	6.20469e+06	0	0	None	784.62	821.6	771.17	226.46	51285.5	298.75	1790.02	8.13	7552	1144	1051	64	118	7552
	1		100	6	6	8.3565e+06	8.3565e+06	0	0	None	914.19	1106.53	647.15	614.43	377528	313.1	4389.33	10.95	7552	1211	1040	64	118	7552
	0.938622	7.84359e+06	93.8622	7	7	7.75784e+06	7.75784e+06	0	0	None	890.13	1027.26	894.17	472	222787	182.81	3388.75	10.16	7552	1277	1040	64	118	7552
	0.961219	8.03243e+06	96.1219	8	8	7.69799e+06	7.69799e+06	0	0	None	885.53	1019.33	688.8	458.62	210334	256.34	3451.96	10.09	7552	1342	1040	64	118	7552
	1.21561	1.01582e+07	121.561	9	9	9.79028e+06	9.79028e+06	0	0	None	1093.02	1296.38	1082.36	626.43	392411	303.78	3989.66	12.83	7552	1407	1040	64	118	7552
	1.13712	9.50232e+06	113.712	10	10	8.68381e+06	8.68381e+06	0	0	None	1023.03	1149.87	785.71	485.46	235667	278.91	3475.82	11.38	7552	1471	1040	64	118	7552

## Sheet: Fig. 4A
PF KPAF5/KPAF4 RNAi, 1.7% agarose gel
normalization 18S	normalized value		relative abundance,%
					Name	Volume	Volume + Background	Background	Background Level	Background Type	Median Intensity	Average Intensity	Mode Intensity	Std Dev	Variance	Min Intensity	Max Intensity	Percent	Area > Background	Centre X	Centre Y	Width	Height	Area	Comment
	1			1	10	2.98028e+07	2.98028e+07	0	0	None	4655.39	4806.9	3146.07	3368.86	1.13492e+07	102.88	11436	9.67	6200	823	919	62	100	6200
	1.19221			2	11	3.55311e+07	3.55311e+07	0	0	None	5994.27	5730.82	430.52	3586.99	1.28665e+07	136.36	12755.9	11.53	6200	886	919	62	100	6200
	1.0329			3	12	3.07834e+07	3.07834e+07	0	0	None	4937.07	4965.06	494.19	3173.86	1.00734e+07	157.52	11328.9	9.99	6200	947	919	62	100	6200
	1.07266			4	13	3.19681e+07	3.19681e+07	0	0	None	5327.63	5156.15	1054.91	3076.67	9.46592e+06	251.87	11543.6	10.38	6200	1009	918	62	100	6200
	1.11706			5	14	3.32914e+07	3.32914e+07	0	0	None	5610.95	5369.58	7102.22	3024.9	9.15005e+06	293.27	11859.9	10.81	6200	1073	917	62	100	6200
	1			6	15	2.83596e+07	2.83596e+07	0	0	None	4453.82	4574.12	6662.73	2831.33	8.01645e+06	266.64	10588.5	9.21	6200	1136	918	62	100	6200
	1.00499			7	16	2.85011e+07	2.85011e+07	0	0	None	4673.18	4596.95	3648.61	2726.37	7.43307e+06	306.3	10080.4	9.25	6200	1202	919	62	100	6200
	1.04474			8	19	2.96284e+07	2.96284e+07	0	0	None	4764.67	4778.78	6275.45	2988.48	8.93099e+06	224.63	10963.2	9.62	6200	1267	919	62	100	6200
	1.00011			9	20	2.83626e+07	2.83626e+07	0	0	None	4387.41	4574.62	8132.6	2946.93	8.68439e+06	159.22	10591.5	9.21	6200	1333	919	62	100	6200
	1.12171			10	21	3.18111e+07	3.18111e+07	0	0	None	5073.96	5130.82	8129.99	3320.82	1.10279e+07	136.59	12306.5	10.33	6200	1397	919	62	100	6200
CO1																										Time, h	KPAF5	KPAF4
					Name	Volume	Volume + Background	Background	Background Level	Background Type	Median Intensity	Average Intensity	Mode Intensity	Std Dev	Variance	Min Intensity	Max Intensity	Percent	Area > Background	Centre X	Centre Y	Width	Height	Area	Comment	0	100	100
	1		100	1	1	1.45512e+08	1.45512e+08	0	0	None	22091.7	21731.2	4511	13703.1	1.87775e+08	1926.03	47715.4	17.81	6696	814	961	62	108	6696		24	52.7704	79.9054
	0.527704	7.67874e+07	52.7704	2	2	9.15465e+07	9.15465e+07	0	0	None	13547.1	13671.8	3070.21	7794.32	6.07514e+07	1205.03	29375	11.2	6696	875	961	62	108	6696		48	17.5679	69.9509
	0.175679	2.55635e+07	17.5679	3	3	2.64046e+07	2.64046e+07	0	0	None	3729.2	3943.34	1408.25	1947.04	3.79096e+06	506.71	9311.73	3.23	6696	937	961	62	108	6696		72	12.5423	70.1333
	0.125423	1.82506e+07	12.5423	4	4	1.95766e+07	1.95766e+07	0	0	None	2720.37	2923.63	2367.21	1249.71	1.56178e+06	598.98	6278.51	2.4	6696	1000	961	62	108	6696		96	9.56527	69.51
	0.0956527	1.39186e+07	9.56527	5	5	1.55479e+07	1.55479e+07	0	0	None	2054.75	2321.97	1726.49	1268.11	1.60811e+06	572.59	10445	1.9	6696	1063	961	62	108	6696
	1	1.29161e+08	100	6	6	1.29161e+08	1.29161e+08	0	0	None	19765.2	19289.3	32682	10968.3	1.20304e+08	1761.96	37655.9	15.81	6696	1127	961	62	108	6696
	0.799054	1.03207e+08	79.9054	7	7	1.03722e+08	1.03722e+08	0	0	None	15604	15490.1	20278	8077.7	6.52492e+07	2275.61	31855.1	12.69	6696	1191	961	62	108	6696
	0.699509	9.03495e+07	69.9509	8	8	9.43919e+07	9.43919e+07	0	0	None	14172.6	14096.8	16615.1	7466.78	5.57528e+07	2025.11	29307.3	11.55	6696	1256	961	62	108	6696
	0.701333	9.05851e+07	70.1333	9	9	9.05949e+07	9.05949e+07	0	0	None	13684	13529.7	19827	6972.91	4.86215e+07	1442.14	28602.8	11.09	6696	1321	961	62	108	6696
	0.6951	8.978e+07	69.51	10	10	1.00707e+08	1.00707e+08	0	0	None	14727	15039.8	19599.4	8265.83	6.83239e+07	1238.42	32788.5	12.32	6696	1387	961	62	108	6696
BF KPAF5/KPAF4 RNAi, 1.7% Agarose gel
18S-normalization
					Name	Volume	Volume + Background	Background	Background Level	Background Type	Median Intensity	Average Intensity	Mode Intensity	Std Dev	Variance	Min Intensity	Max Intensity	Percent	Area > Background	Centre X	Centre Y	Width	Height	Area	Comment
	1			1	1	2.08286e+07	2.08286e+07	0	0	None	3245.91	3129.29	962.07	1963.85	3.8567e+06	129.02	7050.27	8.63	6656	937	881	64	104	6656
	1.20703			2	2	2.51408e+07	2.51408e+07	0	0	None	4105.09	3777.16	6333.68	2176.15	4.73564e+06	199.89	7970.66	10.41	6656	1002	881	64	104	6656
	1.20764			3	3	2.51534e+07	2.51534e+07	0	0	None	4073	3779.06	4800.04	2156.85	4.65199e+06	92.21	8311.11	10.42	6656	1068	881	64	104	6656
	1.17667			4	4	2.45083e+07	2.45083e+07	0	0	None	3838.13	3682.13	5980.08	2102.61	4.42099e+06	298.75	8103.03	10.15	6656	1133	881	64	104	6656
	1.15673			5	5	2.40931e+07	2.40931e+07	0	0	None	3916.85	3619.75	4871.85	2009.56	4.03833e+06	233.83	7982.73	9.98	6656	1198	881	64	104	6656
	1			6	6	2.52213e+07	2.52213e+07	0	0	None	3921.99	3789.25	6579.49	2226.83	4.95877e+06	210.96	8209.36	10.45	6656	1264	881	64	104	6656
	0.989067			7	7	2.49455e+07	2.49455e+07	0	0	None	3945.29	3747.82	4549.33	2171.09	4.71364e+06	254.33	8242.62	10.33	6656	1329	881	64	104	6656
	0.958364			8	8	2.41712e+07	2.41712e+07	0	0	None	3756.36	3631.48	6123.48	2094.47	4.38679e+06	212.5	7732.09	10.01	6656	1394	881	64	104	6656
	0.96378			9	9	2.43077e+07	2.43077e+07	0	0	None	3861.18	3652.01	4520.08	2022.1	4.08888e+06	240.52	7803.54	10.07	6656	1459	881	64	104	6656
	0.913862			10	10	2.30488e+07	2.30488e+07	0	0	None	3487.78	3462.85	5574.5	2097.74	4.4005e+06	47.21	7812.92	9.55	6656	1524	881	64	104	6656
CO1																										Time, h	KPAF5	KPAF4
					Name	Volume	Volume + Background	Background	Background Level	Background Type	Median Intensity	Average Intensity	Mode Intensity	Std Dev	Variance	Min Intensity	Max Intensity	Percent	Area > Background	Centre X	Centre Y	Width	Height	Area	Comment	0	100	100
	1		100	1	1	5.24807e+07	5.24807e+07	0	0	None	4739.06	7951.62	979.21	7360.33	5.41745e+07	244.43	28304.9	10.87	6600	778	1036	66	100	6600		24	40.2503	65.6374
	0.402503	2.11237e+07	40.2503	2	2	2.54969e+07	2.54969e+07	0	0	None	3605.6	3863.17	3797.58	2239.99	5.01755e+06	339.24	10737	5.28	6600	844	1036	66	100	6600		48	14.7995	74.3569
	0.147995	7.76689e+06	14.7995	3	3	9.37962e+06	9.37962e+06	0	0	None	1411.52	1421.15	1373.7	540.5	292137	254.18	3115.29	1.94	6600	908	1032	66	100	6600		72	17.9692	118.598
	0.179692	9.43037e+06	17.9692	4	4	1.10964e+07	1.10964e+07	0	0	None	1684.64	1681.27	1936.21	688.16	473567	246.54	3761.98	2.3	6600	973	1028	66	100	6600		96	23.3941	98.3607
	0.233941	1.22774e+07	23.3941	5	5	1.42017e+07	1.42017e+07	0	0	None	2278.84	2151.77	2676.76	756.66	572532	404.49	4958.45	2.94	6600	1037	1025	66	100	6600
	1		100	6	7	8.40238e+07	8.40238e+07	0	0	None	8530.73	12730.9	3552.48	11005.8	1.21127e+08	518.95	44642.4	17.41	6600	1104	1022	66	100	6600
	0.656374	5.5151e+07	65.6374	7	8	5.45481e+07	5.45481e+07	0	0	None	6201.89	8264.86	1040.54	6589.57	4.34225e+07	481.4	28461	11.3	6600	1169	1022	66	100	6600
	0.743569	6.24775e+07	74.3569	8	9	5.98762e+07	5.98762e+07	0	0	None	6623.01	9072.16	3076.63	7155.68	5.12038e+07	462.12	31956.8	12.41	6600	1233	1022	66	100	6600
	1.18598	9.96508e+07	118.598	9	10	9.60415e+07	9.60415e+07	0	0	None	10822.2	14551.7	6940.49	10548.1	1.11262e+08	726.02	43208.4	19.9	6600	1299	1022	66	100	6600
	0.983607	8.26464e+07	98.3607	10	11	7.55274e+07	7.55274e+07	0	0	None	8927.44	11443.5	3822	7986.6	6.37858e+07	566.37	35886.9	15.65	6600	1365	1022	66	100	6600

## Sheet: Fig. 4B
PF KPAF5/KPAF4 RNAi, 5% Acrylamide gel
	normalized value		relative abundance,%
					Name	Volume	Volume + Background	Background	Background Level	Background Type	Median Intensity	Average Intensity	Mode Intensity	Std Dev	Variance	Min Intensity	Max Intensity	Percent	Area > Background	Centre X	Centre Y	Width	Height	Area	Comment
	1			1	1	2.62843e+07	2.62843e+07	0	0	None	753.45	3390.65	112.39	5282.46	2.79044e+07	3.74	22243.3	11.12	7752	662	2039	76	102	7752
normalization, 5.8S rRNA	1.05216			2	2	2.76554e+07	2.76554e+07	0	0	None	851.13	3567.52	93.88	5327.84	2.83858e+07	0.9	22368.7	11.7	7752	750	2039	76	102	7752
	0.714148			3	3	1.87709e+07	1.87709e+07	0	0	None	558.71	2421.43	60.65	3822.47	1.46113e+07	0.86	16755.9	7.94	7752	835	2037	76	102	7752
	1.12497			4	4	2.95691e+07	2.95691e+07	0	0	None	824.45	3814.38	130.34	5790.19	3.35263e+07	2.04	22598.8	12.51	7752	922	2037	76	102	7752
	0.8277			5	5	2.17555e+07	2.17555e+07	0	0	None	569.59	2806.44	71.88	4451.35	1.98145e+07	0.52	19361	9.2	7752	1010	2036	76	102	7752
	1			6	6	2.55654e+07	2.55654e+07	0	0	None	694.51	3297.91	113.1	5177.34	2.68048e+07	2.6	21805	10.81	7752	1097	2036	76	102	7752
	0.826709			7	7	2.11351e+07	2.11351e+07	0	0	None	579.31	2726.41	17.18	4307.55	1.8555e+07	0.59	17812.7	8.94	7752	1183	2035	76	102	7752
	0.834577			8	8	2.13363e+07	2.13363e+07	0	0	None	608.23	2752.36	27.82	4273.92	1.82664e+07	0.72	18102.4	9.02	7752	1268	2035	76	102	7752
	0.830023			9	10	2.12198e+07	2.12198e+07	0	0	None	593.45	2737.34	85.92	4175.78	1.74371e+07	1.21	18063.5	8.97	7752	1353	2038	76	102	7752
	0.906126			10	11	2.31654e+07	2.31654e+07	0	0	None	625.61	2988.32	19.92	4644.36	2.157e+07	0.38	19197.5	9.8	7752	1439	2038	76	102	7752
																										Time, h	KPAF5	KPAF4
Murf5					Name	Volume	Volume + Background	Background	Background Level	Background Type	Median Intensity	Average Intensity	Mode Intensity	Std Dev	Variance	Min Intensity	Max Intensity	Percent	Area > Background	Centre X	Centre Y	Width	Height	Area	Comment	0	100	100
	1		100	1	1	4.00088e+07	4.00088e+07	0	0	None	700.25	3472.99	306.81	6867.39	4.71611e+07	62.09	38824.1	18.48	11520	689	1358	90	128	11520		24	62	99
	0.618383	2.47408e+07	62	2	2	2.60313e+07	2.60313e+07	0	0	None	551.77	2259.66	374.6	4180.33	1.74752e+07	29.99	21650	12.02	11520	773	1357	90	128	11520		48	32	109
	0.32069	1.28304e+07	32	3	3	9.16282e+06	9.16282e+06	0	0	None	375.72	795.38	301.76	1119.09	1.25236e+06	29.99	6549	4.23	11520	858	1360	90	128	11520		72	19	122
	0.189088	7.56518e+06	19	4	4	8.51061e+06	8.51061e+06	0	0	None	379.94	738.77	319.96	960.7	922943	33.53	5726.11	3.93	11520	943	1358	90	128	11520		96	20	142
	0.196979	7.88088e+06	20	5	5	6.52301e+06	6.52301e+06	0	0	None	357.7	566.23	316.52	591.77	350197	51.28	3789.26	3.01	11520	1028	1358	90	128	11520
	1		100	6	6	2.51009e+07	2.51009e+07	0	0	None	590.51	2178.89	415.83	3896.66	1.5184e+07	51.28	19432.2	11.59	11520	1110	1355	90	128	11520
	0.989935	2.48482e+07	99	7	7	2.05423e+07	2.05423e+07	0	0	None	627.66	1783.18	440.19	2805.48	7.87074e+06	63.93	15383.6	9.49	11520	1200	1355	90	128	11520
	1.08994	2.73585e+07	109	8	8	2.28328e+07	2.28328e+07	0	0	None	707.16	1982.01	496.98	3124.2	9.76062e+06	93.51	15656.5	10.54	11520	1282	1355	90	128	11520
	1.2222	3.06783e+07	122	9	9	2.54637e+07	2.54637e+07	0	0	None	761.15	2210.39	404.49	3567.14	1.27245e+07	30.42	18735	11.76	11520	1363	1354	90	128	11520
	1.42245	3.57047e+07	142	10	11	3.23529e+07	3.23529e+07	0	0	None	802.57	2808.41	665.45	4963.46	24635941	30.42	27262.5	14.94	11520	1446	1354	90	128	11520
BF KPAF5/KPAF4 RNAi, 5% Acrylamide gel
normalization, 5.8S rRNA					Name	Volume	Volume + Background	Background	Background Level	Background Type	Median Intensity	Average Intensity	Mode Intensity	Std Dev	Variance	Min Intensity	Max Intensity	Percent	Area > Background	Centre X	Centre Y	Width	Height	Area	Comment
	1			1	1	2.89318e+08	2.89318e+08	0	0	None	41498.4	52872.4	100001	39092.2	1.5282e+09	2357.83	100001	10.9	5472	747	1801	76	72	5472
	1.06334			2	2	3.07644e+08	3.07644e+08	0	0	None	49249.6	56221.4	100001	38759.6	1.50231e+09	2599.92	100001	11.59	5472	833	1801	76	72	5472
	0.987247			3	3	2.85628e+08	2.85628e+08	0	0	None	38981.1	52198.2	100001	39111.3	1.52969e+09	2565.59	100001	10.76	5472	915	1801	76	72	5472
	0.936306			4	4	2.7089e+08	2.7089e+08	0	0	None	33742.5	49504.8	100001	39474.7	1.55825e+09	1813.37	100001	10.2	5472	1000	1801	76	72	5472
	1			5	5	2.50518e+08	2.50518e+08	0	0	None	27041.5	45781.9	100001	39370.7	1550054432	1878.47	100001	9.44	5472	1085	1801	76	72	5472
	1.02042			6	6	2.55635e+08	2.55635e+08	0	0	None	28399.1	46716.9	100001	39290.2	1.54372e+09	1742.16	100001	9.63	5472	1169	1801	76	72	5472
	1.01093			7	7	2.53257e+08	2.53257e+08	0	0	None	28167.8	46282.3	100001	39025.5	1.52299e+09	2148.09	100001	9.54	5472	1251	1801	76	72	5472
	1.00162			8	8	2.50925e+08	2.50925e+08	0	0	None	27909.3	45856.3	100001	38555.6	1486530184	2219.34	100001	9.45	5472	1335	1801	76	72	5472
	0.9753			9	9	2.44331e+08	2.44331e+08	0	0	None	24771.1	44651	100001	38885.2	1.51206e+09	1926.03	100001	9.2	5472	1417	1801	76	72	5472
	0.983652			10	10	2.46423e+08	2.46423e+08	0	0	None	25947.5	45033.4	100001	39297	1.54425e+09	777.34	100001	9.28	5472	1500	1801	76	72	5472
Murf5																										Time, h	KPAF5	KPAF4
					Name	Volume	Volume + Background	Background	Background Level	Background Type	Median Intensity	Average Intensity	Mode Intensity	Std Dev	Variance	Min Intensity	Max Intensity	Percent	Area > Background	Centre X	Centre Y	Width	Height	Area	Comment	0	100	100
	1		100	1	1	3.53215e+06	3.53215e+06	0	0	None	480.77	730.39	349.44	590.69	348909	45.25	3008.49	11.18	4836	766	1330	78	62	4836		24	44.2467	64.0821
	0.442467	1.56286e+06	44.2467	2	2	1.66185e+06	1.66185e+06	0	0	None	311.82	343.64	323.77	146.41	21436	39.84	988.9	5.26	4836	851	1330	78	62	4836		48	35.9044	128.296
	0.359044	1.2682e+06	35.9044	3	3	1.25202e+06	1.25202e+06	0	0	None	252.72	258.9	235.16	83.41	6957.72	51.21	699.99	3.96	4836	934	1330	78	62	4836		72	38.4772	106.542
	0.384772	1.35907e+06	38.4772	4	4	1.27251e+06	1.27251e+06	0	0	None	258.97	263.13	244.43	84.75	7182.52	37.79	683.24	4.03	4836	1017	1330	78	62	4836		96	37.0727	102.441
	0.370727	1.30946e+06	37.0727	5	5	1.30946e+06	1.30946e+06	0	0	None	264.2	270.77	228.11	87.09	7584.09	42.81	633.24	4.15	4836	1100	1330	78	62	4836
	1		100	6	6	4.53023e+06	4.53023e+06	0	0	None	531.78	936.77	323.25	850.53	723396	77.55	4275	14.34	4836	1183	1329	78	62	4836
	0.640821	2.90307e+06	64.0821	7	7	2.9348e+06	2.9348e+06	0	0	None	422.95	606.87	274.73	459.22	210880	100.54	2467.32	9.29	4836	1265	1329	78	62	4836
	1.28296	5.81209e+06	128.296	8	8	5.82153e+06	5.82153e+06	0	0	None	603.6	1203.79	381.92	1224.69	1.49987e+06	89.45	5388.03	18.43	4836	1349	1329	78	62	4836
	1.06542	4.8266e+06	106.542	9	9	4.70738e+06	4.70738e+06	0	0	None	542.4	973.4	357.79	931.65	867979	82.12	4788.68	14.9	4836	1430	1329	78	62	4836
	1.02441	4.6408e+06	102.441	10	10	4.56493e+06	4.56493e+06	0	0	None	556.09	943.95	334.28	862.19	743374	87.27	4280.04	14.45	4836	1513	1329	78	62	4836

## Sheet: Fig. 4C
PF KPAF5/KPAF4 RNAi, 1.7% agarose gel
normalization 18S	normalized value		relative abundance,%
					Name	Volume	Volume + Background	Background	Background Level	Background Type	Median Intensity	Average Intensity	Mode Intensity	Std Dev	Variance	Min Intensity	Max Intensity	Percent	Area > Background	Centre X	Centre Y	Width	Height	Area	Comment
	1			1	10	2.98028e+07	2.98028e+07	0	0	None	4655.39	4806.9	3146.07	3368.86	1.13492e+07	102.88	11436	9.67	6200	823	919	62	100	6200
	1.19221			2	11	3.55311e+07	3.55311e+07	0	0	None	5994.27	5730.82	430.52	3586.99	1.28665e+07	136.36	12755.9	11.53	6200	886	919	62	100	6200
	1.0329			3	12	3.07834e+07	3.07834e+07	0	0	None	4937.07	4965.06	494.19	3173.86	1.00734e+07	157.52	11328.9	9.99	6200	947	919	62	100	6200
	1.07266			4	13	3.19681e+07	3.19681e+07	0	0	None	5327.63	5156.15	1054.91	3076.67	9.46592e+06	251.87	11543.6	10.38	6200	1009	918	62	100	6200
	1.11706			5	14	3.32914e+07	3.32914e+07	0	0	None	5610.95	5369.58	7102.22	3024.9	9.15005e+06	293.27	11859.9	10.81	6200	1073	917	62	100	6200
	1			6	15	2.83596e+07	2.83596e+07	0	0	None	4453.82	4574.12	6662.73	2831.33	8.01645e+06	266.64	10588.5	9.21	6200	1136	918	62	100	6200
	1.00499			7	16	2.85011e+07	2.85011e+07	0	0	None	4673.18	4596.95	3648.61	2726.37	7.43307e+06	306.3	10080.4	9.25	6200	1202	919	62	100	6200
	1.04474			8	19	2.96284e+07	2.96284e+07	0	0	None	4764.67	4778.78	6275.45	2988.48	8.93099e+06	224.63	10963.2	9.62	6200	1267	919	62	100	6200
	1.00011			9	20	2.83626e+07	2.83626e+07	0	0	None	4387.41	4574.62	8132.6	2946.93	8.68439e+06	159.22	10591.5	9.21	6200	1333	919	62	100	6200
	1.12171			10	21	3.18111e+07	3.18111e+07	0	0	None	5073.96	5130.82	8129.99	3320.82	1.10279e+07	136.59	12306.5	10.33	6200	1397	919	62	100	6200
																										Time, h	KPAF5	KPAF4
					Name	Volume	Volume + Background	Background	Background Level	Background Type	Median Intensity	Average Intensity	Mode Intensity	Std Dev	Variance	Min Intensity	Max Intensity	Percent	Area > Background	Centre X	Centre Y	Width	Height	Area	Comment	0	100	100
12S mt-rRNA	1		100	1	1	4.89467e+06	4.89467e+06	0	0	None	239.62	699.64	38.09	918.21	843104	0.36	4170.89	4.07	6996	832	1071	66	106	6996		24	87.9533	85.8878
	0.879533	4.30503e+06	87.9533	2	2	5.13249e+06	5.13249e+06	0	0	None	219.45	733.63	12.1	995.47	990965	0.17	4663.29	4.27	6996	893	1071	66	106	6996		48	61.8633	90.281
	0.618633	3.02801e+06	61.8633	3	3	3127637	3127637	0	0	None	168.8	447.06	9.39	566	320360	0.16	2623.6	2.6	6996	954	1071	66	106	6996		72	92.1642	108.014
	0.921642	4.51114e+06	92.1642	4	4	4.8389e+06	4.8389e+06	0	0	None	234.2	691.67	13.13	881.35	776774	0.03	3762.57	4.03	6996	1017	1071	66	106	6996		96	83.2421	122.379
	0.832421	4.07443e+06	83.2421	5	5	4.55137e+06	4.55137e+06	0	0	None	244.73	650.57	14.28	804.06	646514	0.06	3220.12	3.79	6996	1080	1071	66	106	6996
	1		100	6	6	5.46098e+06	5.46098e+06	0	0	None	227.31	780.59	13.17	1080.29	1.16703e+06	0.17	4865.79	4.55	6996	1145	1071	66	106	6996
	0.858878	4.69032e+06	85.8878	7	7	4.71373e+06	4.71373e+06	0	0	None	214.05	673.77	44.86	900.59	811065	0.17	4166.53	3.92	6996	1210	1071	66	106	6996
	0.90281	4.93023e+06	90.281	8	8	5.15082e+06	5.15082e+06	0	0	None	235.01	736.25	7.64	1003.73	1.00747e+06	0.15	4835.54	4.29	6996	1273	1071	66	106	6996
	1.08014	5.89861e+06	108.014	9	9	5.89925e+06	5.89925e+06	0	0	None	327.08	843.23	11.15	1033.45	1.06801e+06	0.05	4422	4.91	6996	1339	1071	66	106	6996
	1.22379	6.68311e+06	122.379	10	10	7.49648e+06	7.49648e+06	0	0	None	334.81	1071.54	21.59	1395.45	1.94728e+06	0.08	6003.99	6.24	6996	1405	1071	66	106	6996
	1		100	11	11	6.53855e+06	6.53855e+06	0	0	None	806.95	1028.07	66.34	923.74	853293	3.31	3889.12	5.44	6360	834	1230	60	106	6360
9S mt-rRNA	0.915403	5.9854e+06	91.5403	12	12	7.13584e+06	7.13584e+06	0	0	None	746.18	1085.79	157.76	1013.31	1.0268e+06	7.15	3965.32	5.94	6572	895	1230	62	106	6572		Time, h	KPAF5	KPAF4
	0.660729	4.32021e+06	66.0729	13	13	4.46235e+06	4.46235e+06	0	0	None	519.17	678.99	55.22	601.64	361966	2.25	2599.92	3.71	6572	956	1230	62	106	6572		0	100	100
	0.938162	6.13421e+06	93.8162	14	14	6.5799e+06	6.5799e+06	0	0	None	678.33	969.91	140.22	867.61	752752	2.1	3498.05	5.48	6784	1018	1230	64	106	6784		24	91.5403	101.403
	0.776407	5.07657e+06	77.6407	15	15	5.67082e+06	5.67082e+06	0	0	None	653.68	835.91	66.58	711.16	505743	2	3098.61	4.72	6784	1080	1230	64	106	6784		48	66.0729	99.9199
	1		100	16	16	7.33269e+06	7.33269e+06	0	0	None	694.64	1048.13	77.98	983.59	967456	1	3976.26	6.1	6996	1144	1230	66	106	6996		72	93.8162	103.862
	1.01403	7.43555e+06	101.403	17	17	7.47267e+06	7.47267e+06	0	0	None	760.22	1068.13	135.12	963.97	929240	4.21	3687.77	6.22	6996	1208	1230	66	106	6996		96	77.6407	102.306
	0.999199	7.32682e+06	99.9199	18	18	7.65464e+06	7.65464e+06	0	0	None	743.28	1094.14	110.45	1022.76	1.04603e+06	5.25	4456.08	6.37	6996	1273	1230	66	106	6996
	1.03862	7.61586e+06	103.862	19	19	7.61668e+06	7.61668e+06	0	0	None	796.7	1088.72	293.11	947.6	897952	4.05	3795.2	6.34	6996	1339	1230	66	106	6996
	1.02306	7.5018e+06	102.306	20	20	8.41481e+06	8.41481e+06	0	0	None	798.88	1202.8	166.36	1110.25	1.23266e+06	1.86	4578.01	7	6996	1405	1230	66	106	6996
BF KPAF5/KPAF4 RNAi, 1.7% Agarose gel	normalized value		normalized value, %
18S rRNA, normalization
					Name	Volume	Volume + Background	Background	Background Level	Background Type	Median Intensity	Average Intensity	Mode Intensity	Std Dev	Variance	Min Intensity	Max Intensity	Percent	Area > Background	Centre X	Centre Y	Width	Height	Area	Comment
	1			1	1	2.08286e+07	2.08286e+07	0	0	None	3245.91	3129.29	962.07	1963.85	3.8567e+06	129.02	7050.27	8.63	6656	937	881	64	104	6656
	1.20703			2	2	2.51408e+07	2.51408e+07	0	0	None	4105.09	3777.16	6333.68	2176.15	4.73564e+06	199.89	7970.66	10.41	6656	1002	881	64	104	6656
	1.20764			3	3	2.51534e+07	2.51534e+07	0	0	None	4073	3779.06	4800.04	2156.85	4.65199e+06	92.21	8311.11	10.42	6656	1068	881	64	104	6656
	1.17667			4	4	2.45083e+07	2.45083e+07	0	0	None	3838.13	3682.13	5980.08	2102.61	4.42099e+06	298.75	8103.03	10.15	6656	1133	881	64	104	6656
	1.15673			5	5	2.40931e+07	2.40931e+07	0	0	None	3916.85	3619.75	4871.85	2009.56	4.03833e+06	233.83	7982.73	9.98	6656	1198	881	64	104	6656
	1			6	6	2.52213e+07	2.52213e+07	0	0	None	3921.99	3789.25	6579.49	2226.83	4.95877e+06	210.96	8209.36	10.45	6656	1264	881	64	104	6656
	0.989067			7	7	2.49455e+07	2.49455e+07	0	0	None	3945.29	3747.82	4549.33	2171.09	4.71364e+06	254.33	8242.62	10.33	6656	1329	881	64	104	6656
	0.958364			8	8	2.41712e+07	2.41712e+07	0	0	None	3756.36	3631.48	6123.48	2094.47	4.38679e+06	212.5	7732.09	10.01	6656	1394	881	64	104	6656
	0.96378			9	9	2.43077e+07	2.43077e+07	0	0	None	3861.18	3652.01	4520.08	2022.1	4.08888e+06	240.52	7803.54	10.07	6656	1459	881	64	104	6656
	0.913862			10	10	2.30488e+07	2.30488e+07	0	0	None	3487.78	3462.85	5574.5	2097.74	4.4005e+06	47.21	7812.92	9.55	6656	1524	881	64	104	6656
12S mt-rRNA																										Time, h	KPAF5	KPAF4
					Name	Volume	Volume + Background	Background	Background Level	Background Type	Median Intensity	Average Intensity	Mode Intensity	Std Dev	Variance	Min Intensity	Max Intensity	Percent	Area > Background	Centre X	Centre Y	Width	Height	Area	Comment	0	100	100
	1		100	1	2	4.47787e+07	4.47787e+07	0	0	None	1454.99	5642.48	331.11	8086.39	6.53897e+07	33.92	40924.4	7.4	7936	829	1279	64	124	7936		24	104.461	67.0305
	1.04461	4.67764e+07	104.461	2	3	5.64606e+07	5.64606e+07	0	0	None	1752.45	7114.5	256.18	10986.9	1.20713e+08	55.29	56694.8	9.33	7936	893	1279	64	124	7936		48	90.0484	88.5136
	0.900484	4.03225e+07	90.0484	3	4	4.86952e+07	4.86952e+07	0	0	None	1713.68	6135.98	495.26	9215.45	8.49246e+07	36.79	46786.1	8.04	7936	958	1279	64	124	7936		72	87.9129	160.395
	0.879129	3.93663e+07	87.9129	4	5	4.63209e+07	4.63209e+07	0	0	None	1940.03	5836.81	545.67	7891.33	6.22731e+07	63.39	38486.3	7.65	7936	1026	1279	64	124	7936		96	95.307	128.107
	0.95307	4.26773e+07	95.307	5	6	4.93662e+07	4.93662e+07	0	0	None	2852.3	6220.54	916.82	7273.14	5.28986e+07	60.81	34785.7	8.16	7936	1092	1279	64	124	7936
	1		100	6	7	6.88066e+07	6.88066e+07	0	0	None	2565.35	8670.18	385.89	12790.9	1.63606e+08	76.53	62158.5	11.37	7936	1159	1279	64	124	7936
	0.670305	4.61214e+07	67.0305	7	8	4.56172e+07	4.56172e+07	0	0	None	2909.02	5748.13	316.69	6920.78	4.78972e+07	59.98	34555.7	7.54	7936	1226	1279	64	124	7936
	0.885136	6.09032e+07	88.5136	8	9	5.83674e+07	5.83674e+07	0	0	None	3211.09	7354.76	691.59	9315.36	8.67759e+07	75.86	45163.9	9.64	7936	1291	1279	64	124	7936
	1.60395	1.10362e+08	160.395	9	10	1.06365e+08	1.06365e+08	0	0	None	6239.57	13402.9	1196	15875.1	2.5202e+08	151.17	75708	17.57	7936	1355	1279	64	124	7936
	1.28107	8.81461e+07	128.107	10	11	8.05534e+07	8.05534e+07	0	0	None	5492.31	10150.4	547.47	11315.4	1.28038e+08	134.45	52971.1	13.31	7936	1419	1279	64	124	7936
																										Time, h	KPAF5	KPAF4
					Name	Volume	Volume + Background	Background	Background Level	Background Type	Median Intensity	Average Intensity	Mode Intensity	Std Dev	Variance	Min Intensity	Max Intensity	Percent	Area > Background	Centre X	Centre Y	Width	Height	Area	Comment	0	100	100
9S mt-rRNA	1		100	1	2	5.33412e+07	5.33412e+07	0	0	None	3996.07	6721.42	636.4	6661.81	4.43797e+07	189.39	26124.2	10.18	7936	815	1467	64	124	7936		24	94.9224	62.8754
	0.949224	5.06328e+07	94.9224	2	3	6.11154e+07	6.11154e+07	0	0	None	4479.3	7701.03	2631.51	7934.3	6.29532e+07	146.11	32986.3	11.66	7936	881	1467	64	124	7936		48	64.84	86.4769
	0.6484	3.45864e+07	64.84	3	4	4.1768e+07	4.1768e+07	0	0	None	3349.26	5263.11	781.11	5102.68	2.60374e+07	154.39	21460.1	7.97	7936	947	1467	64	124	7936		72	57.8569	130.239
	0.578569	3.08615e+07	57.8569	4	5	3.63137e+07	3.63137e+07	0	0	None	3207.53	4575.82	674.19	3883.2	1.50792e+07	163.26	15947.7	6.93	7936	1016	1467	64	124	7936		96	54.0812	105.078
	0.540812	2.88476e+07	54.0812	5	6	3.3369e+07	3.3369e+07	0	0	None	3502.33	4204.76	1630.42	2755.75	7.59415e+06	212.64	12082.7	6.37	7936	1083	1467	64	124	7936
	1		100	6	7	6.39194e+07	6.39194e+07	0	0	None	5000.68	8054.36	1296.14	7822.45	6.11907e+07	290.96	32349.6	12.19	7936	1151	1467	64	124	7936
	0.628754	4.01896e+07	62.8754	7	8	3.97502e+07	3.97502e+07	0	0	None	4155.32	5008.85	813.26	3696.05	1.36608e+07	209.56	16016	7.58	7936	1218	1467	64	124	7936
	0.864769	5.52755e+07	86.4769	8	9	5.29741e+07	5.29741e+07	0	0	None	5064	6675.16	7657.59	5252.92	2.75932e+07	327.43	21299.2	10.11	7936	1284	1467	64	124	7936
	1.30239	8.32483e+07	130.239	9	10	8.02331e+07	8.02331e+07	0	0	None	8353.83	10110	6795.73	7280.53	5.30061e+07	414.85	29312.2	15.31	7936	1349	1467	64	124	7936
	1.05078	6.71653e+07	105.078	10	11	6.13798e+07	6.13798e+07	0	0	None	6844.75	7734.36	5861.27	5375.97	2.8901e+07	167.86	22993.6	11.71	7936	1414	1467	64	124	7936

## Sheet: Fig. 4D
PF KPAF5 RNAi, 10% acrylamide	normalized value		relative abundance,%
tRNA(Cys) normalization					Name	Volume	Volume + Background	Background	Background Level	Background Type	Median Intensity	Average Intensity	Mode Intensity	Std Dev	Variance	Min Intensity	Max Intensity	Percent	Area > Background	Centre X	Centre Y	Width	Height	Area	Comment
	1			1	1	9.86949e+06	9.86949e+06	0	0	None	144.71	1012.88	9.51	2313.69	5.35318e+06	0	13662	20.87	9744	986	1079	84	116	9744
	0.959943			2	2	9.47415e+06	9.47415e+06	0	0	None	162.22	972.31	0.99	2156.64	4.65108e+06	0	12544.2	20.03	9744	1073	1079	84	116	9744
	0.816106			3	3	8.05455e+06	8.05455e+06	0	0	None	117.88	826.62	1.57	1904.46	3.62696e+06	0	11529.1	17.03	9738	1156	1078	84	116	9744
	0.888649			4	4	8.77051e+06	8.77051e+06	0	0	None	162.53	900.09	7.49	1972.48	3.89067e+06	0	11618.4	18.54	9744	1244	1077	84	116	9744
	1.12795			5	5	1.11323e+07	1.11323e+07	0	0	None	220.38	1142.48	22.18	2535.12	6.42684e+06	0	14558.3	23.53	9743	1330	1076	84	116	9744
gCyb(560)
																										Time, h	KPAF5
					Name	Volume	Volume + Background	Background	Background Level	Background Type	Median Intensity	Average Intensity	Mode Intensity	Std Dev	Variance	Min Intensity	Max Intensity	Percent	Area > Background	Centre X	Centre Y	Width	Height	Area	Comment	0	100
	1		100	1	1	1.99115e+07	1.99115e+07	0	0	None	1293.53	2074.12	424.73	1889.88	3.57165e+06	12.34	8168.32	22.58	9600	1060	1144	80	120	9600		24	116
	1.16472	2.31914e+07	116	2	2	2.22624e+07	2.22624e+07	0	0	None	1460.34	2319	853.38	2106.3	4.43651e+06	11.8	8201.5	25.24	9600	1146	1144	80	120	9600		48	76
	0.762673	1.5186e+07	76	3	3	1.23934e+07	1.23934e+07	0	0	None	896.48	1290.98	73.44	1115.5	1.24435e+06	4.41	4679.78	14.05	9600	1231	1144	80	120	9600		72	88
	0.879069	1.75036e+07	88	4	4	1.55546e+07	1.55546e+07	0	0	None	1140.59	1620.27	837.38	1389.78	1.93148e+06	4.41	5721	17.64	9600	1319	1143	80	120	9600		96	81
	0.804889	1.60266e+07	81	5	5	1.80772e+07	1.80772e+07	0	0	None	1409.7	1883.04	886.4	1533.45	2.35145e+06	7.86	6312.2	20.5	9600	1406	1143	80	120	9600
gA6(14)
																										Time, h	KPAF5
					Name	Volume	Volume + Background	Background	Background Level	Background Type	Median Intensity	Average Intensity	Mode Intensity	Std Dev	Variance	Min Intensity	Max Intensity	Percent	Area > Background	Centre X	Centre Y	Width	Height	Area	Comment	0	100
	1		100	1	5	8.66247e+06	8.66247e+06	0	0	None	986.02	1312.49	640.54	916.29	839585	135.68	4212.75	23.19	6600	1014	1176	66	100	6600		24	105
	1.05244	9.11674e+06	105	2	6	8.75154e+06	8.75154e+06	0	0	None	955.5	1325.99	913.03	988.23	976594	99.38	4271.21	23.43	6600	1098	1178	66	100	6600		48	80
	0.795536	6.89131e+06	80	3	7	5.62404e+06	5.62404e+06	0	0	None	640.66	852.13	328.48	599.43	359317	52.53	2916.05	15.06	6600	1180	1176	66	100	6600		72	86
	0.861509	7.46279e+06	86	4	8	6.6318e+06	6.6318e+06	0	0	None	726.67	1004.82	721.86	765.61	586162	77.98	3265.18	17.75	6600	1266	1173	66	100	6600		96	79
	0.786564	6.81358e+06	79	5	9	7.68537e+06	7.68537e+06	0	0	None	763.68	1164.45	341.91	962.61	926619	74.27	4452.21	20.57	6600	1355	1173	66	100	6600
gMurf2(II)
																										Time, h	KPAF5
					Name	Volume	Volume + Background	Background	Background Level	Background Type	Median Intensity	Average Intensity	Mode Intensity	Std Dev	Variance	Min Intensity	Max Intensity	Percent	Area > Background	Centre X	Centre Y	Width	Height	Area	Comment	0	100
	1		100	1	1	3.46199e+07	3.46199e+07	0	0	None	5185.25	7158.78	1454.62	5636.17	3.17665e+07	477.18	21577.6	20.85	4836	1007	1212	78	62	4836		24	122
	1.21748	4.21491e+07	122	2	2	4.04607e+07	4.04607e+07	0	0	None	5904.95	8366.57	1682.66	6783.53	4.60163e+07	607.76	27249.8	24.37	4836	1092	1212	78	62	4836		48	89
	0.892479	3.08975e+07	89	3	3	2.52157e+07	2.52157e+07	0	0	None	3921.38	5214.16	2598.94	3871.73	1.49903e+07	519.61	15524	15.18	4836	1177	1212	78	62	4836		72	105
	1.05349	3.64716e+07	105	4	4	3.24105e+07	3.24105e+07	0	0	None	5030.41	6701.91	1405.72	5184.14	2.68753e+07	527.78	21819.3	19.52	4836	1264	1212	78	62	4836		96	85
	0.854074	2.95679e+07	85	5	5	3.33511e+07	3.33511e+07	0	0	None	5338.91	6896.43	1859.69	4939.84	2.4402e+07	491.19	19188.1	20.08	4836	1351	1215	78	62	4836

## Sheet: Fig. 9B
PF-RESC13 5% Acrylamide gel
				Gel name : 051512RGG1RGG2tRNA (Raw 1-D Image)
				Index	Name	Volume	Adj. Vol.	% Adj. Vol.	Concentration
						CNT*mm2	CNT*mm2
normalization, 5.8S rRNA
	1			1	U1	497155	497155	23.3407	N/A
	0.82076			2	U2	408045	408045	19.1571	N/A
	0.668746			3	U3	332470	332470	15.609	N/A
	0.907598			4	U4	451217	451217	21.184	N/A
	0.887258			5	U5	441105	441105	20.7092	N/A
				Gel name : 050412RGG1RGG2-RPS12pre-ed (Raw 1-D Image)								time, hours	RESC13
				Index	Name	Volume	Adj. Vol.	% Adj. Vol.	Concentration			0	100
						CNT*mm2	CNT*mm2					24	112
												48	129
RPS12, Pre-E	1		100	1	U1	31195.8	31195.8	21.9198	N/A			72	110
	34940.8	1.12005	112	2	U2	28678	28678	20.1506	N/A			96	112
	37204.5	1.29732	129	3	U3	24880.4	24880.4	17.4822	N/A
	31780.6	1.10181	110	4	U4	28844	28844	20.2673	N/A
	32369.4	1.12707	112	5	U5	28720	28720	20.1802	N/A
				Gel name : 050912RGG1RGG2-RPS12edited v2 (Raw 1-D Image)
				Index	Name	Volume	Adj. Vol.	% Adj. Vol.	Concentration
						CNT*mm2	CNT*mm2
												time, hours	RESC13
RPS12, E. Long tailed form	1		100	1	U1	22624.4	22624.4	21.4868	N/A			0	100
	20698.5	0.914872	91	2	U2	16988.5	16988.5	16.1342	N/A			24	91
	17867.7	0.789753	79	3	U3	11949	11949	11.3481	N/A			48	79
	11953.7	0.528353	53	4	U4	10849.2	10849.2	10.3036	N/A			72	53
	11846.3	0.523606	52	5	U5	10510.7	10510.7	9.98222	N/A			96	52
												time, hours	RESC13
RPS12, E. Short tailed form	1		100	6	U6	10319.1	5069.26	4.81437	N/A			0	100
	9166.12	0.888267	89	7	U7	7523.18	7523.18	7.1449	N/A			24	89
	7580.25	0.734584	73	8	U8	5069.26	10319.1	9.80024	N/A			48	73
	5585.36	0.541264	54	9	U9	4437.98	4437.98	4.21483	N/A			72	54
	5661.43	0.548636	54	10	U10	5023.15	5023.15	4.77058	N/A			96	54
PF-RESC10 5% Acrylamide gel
normalization, 5.8S rRNA
				Gel name : 092111bothTAPsnorm5.8S-tRNA-1 v2 (Raw 1-D Image)
				Index	Name	Volume	Adj. Vol.	% Adj. Vol.	Concentration
						CNT*mm2	CNT*mm2
	1			1	U1	365050	365050	18.8587	N/A
	0.954988			2	U2	348618	348618	18.0098	N/A
	0.990879			3	U3	361720	361720	18.6867	N/A
	1.11479			4	U4	406952	406952	21.0234	N/A
	1.24194			5	U5	453371	453371	23.4214	N/A
				Gel name : 072911G-M-H-TAPHypo16RPS12preed v2 (Raw 1-D Image)
				Index	Name	Volume	Adj. Vol.	% Adj. Vol.	Concentration
						CNT*mm2	CNT*mm2
												time, hours	RESC10
RPS12, Pre-E	1		100	1	U1	87503.4	87503.4	18.7787	N/A			0	100
	96204.2	1.09943	110	2	U2	91873.9	91873.9	19.7166	N/A			24	110
	101904	1.16457	116	3	U3	100975	100975	21.6697	N/A			48	116
	88333.9	1.00949	101	4	U4	98473.4	98473.4	21.1329	N/A			72	101
	70169.9	0.801911	80	5	U5	87147.2	87147.2	18.7022	N/A			96	80
				Gel name : 080611Nucleases-TAPs-H16-RPS12 v2 (Raw 1-D Image)
				Index	Name	Volume	Adj. Vol.	% Adj. Vol.	Concentration
						CNT*mm2	CNT*mm2
	1		100	1	U1	114804	114804	14.7157	N/A			time, hours	RESC10
RPS12, E. Long tailed form	96668.9	0.842033	84	2	U2	92317.6	92317.6	11.8334	N/A			0	100
	93167.4	0.811534	81	3	U3	60865.1	60865.1	7.80175	N/A			24	84
	37408.8	0.325849	33	4	U4	41702.8	41702.8	5.3455	N/A			48	81
	29746.9	0.25911	26	5	U5	36944	36944	4.73551	N/A			72	33
												96	26
RPS12, E. Short tailed form	1		100	6	U6	153215	153215	19.6392	N/A			time, hours	RESC10
	111431	0.727284	73	7	U7	106415	106415	13.6404	N/A			0	100
	72025.2	0.780189	78	8	U8	71368.3	71368.3	9.14805	N/A			24	73
	48181.5	1.15535	115	9	U9	53712	53712	6.88486	N/A			48	78
	39296.4	1.06368	106	10	U10	48804	48804	6.25574	N/A			72	115
												96	106
				Gel name : 072711GRBCHypo55.8Snorm-2 v2 (Raw 1-D Image)
PF-RESC1 5% Acrylamide gel				Index	Name	Volume	Adj. Vol.	% Adj. Vol.	Concentration
						CNT*mm2	CNT*mm2
normalization, 5.8S rRNA	1			1	U1	220652	220652	18.36	N/A
	1.01585			2	U2	224150	224150	18.651	N/A
	0.998451			3	U3	220311	220311	18.3316	N/A
	1.17676			4	U4	259656	259656	21.6054	N/A
	1.25556			5	U5	277041	277041	23.052	N/A
				Gel name : 072211GRBCHypo5RPS12preed v2 (Raw 1-D Image)
				Index	Name	Volume	Adj. Vol.	% Adj. Vol.	Concentration
RPS12, Pre-E						CNT*mm2	CNT*mm2
	1		100	1	U1	47426.5	47426.5	9.62968	N/A			time, hours	RESC1
	62730	1.32268	132	2	U2	63724.2	63724.2	12.9388	N/A			0	100
	93359.2	1.9685	197	3	U3	93214.6	93214.6	18.9267	N/A			24	132
	117283	2.47295	247	4	U4	138015	138015	28.0231	N/A			48	197
	119567	2.5211	252	5	U5	150123	150123	30.4816	N/A			72	247
												96	252
				Gel name : 072261GRBCHypo5RPS12ed v2 (Raw 1-D Image)
				Index	Name	Volume	Adj. Vol.	% Adj. Vol.	Concentration
						CNT*mm2	CNT*mm2
												time, hours	RESC1
	1		100	1	U1	83595.2	83595.2	17.6958	N/A			0	100
RPS12, E. Long tailed form	56411.1	0.674812	68	2	U2	57305.2	57305.2	12.1306	N/A			24	68
	36608.2	0.437922	43	3	U3	36551.5	36551.5	7.73738	N/A			48	43
	27422	0.328033	33	4	U4	32269.2	32269.2	6.83088	N/A			72	33
	26149.9	0.312816	31	5	U5	32832.7	32832.7	6.95017	N/A			96	31
												time, hours	RESC1
	1		100	6	U6	78962.3	78962.3	16.7151	N/A			0	100
RPS12, E. Short tailed form	57000.3	0.721868	72	7	U7	57903.7	57903.7	12.2573	N/A			24	72
	35999.1	0.455902	46	8	U8	35943.3	35943.3	7.60864	N/A			48	46
	23556.4	0.298325	30	9	U9	27720.3	27720.3	5.86796	N/A			72	30
	23350.6	0.295719	30	10	U10	29318	29318	6.20616	N/A			96	30

## Sheet: Fig. 9C
PF-RESC13 RNAi, 1.7% agarose gel					Name	Volume	Volume + Background	Background	Background Level	Background Type	Median Intensity	Average Intensity	Mode Intensity	Std Dev	Variance	Min Intensity	Max Intensity	Percent	Area > Background	Centre X	Centre Y	Width	Height	Area	Comment
	1			1	1	3.96916e+07	3.96916e+07	0	0	None	4516.51	5518.85	353.24	4424.26	1.95741e+07	44.79	14492	18.34	7192	1134	856	62	116	7192
normalization, 18S rRNA	1.04952			2	2	4.1657e+07	4.1657e+07	0	0	None	4729.76	5792.13	1334.29	4612.2	2.12724e+07	111.98	15469.9	19.25	7192	1196	856	62	116	7192
	0.955373			3	3	3.79203e+07	3.79203e+07	0	0	None	4011.95	5272.56	483.1	4313.49	1.86062e+07	104.75	14268.6	17.52	7192	1260	856	62	116	7192
	1.1797			4	4	4.6824e+07	4.6824e+07	0	0	None	6029.82	6510.57	1217.46	4698.3	2.20741e+07	227.97	15929.4	21.64	7192	1323	858	62	116	7192
	1.26789			5	5	5.03245e+07	5.03245e+07	0	0	None	6440.89	6997.28	1888.94	4952.98	2.4532e+07	123.17	16927.5	23.25	7192	1386	857	62	116	7192
CO1																										time, hours	RESC13
					Name	Volume	Volume + Background	Background	Background Level	Background Type	Median Intensity	Average Intensity	Mode Intensity	Std Dev	Variance	Min Intensity	Max Intensity	Percent	Area > Background	Centre X	Centre Y	Width	Height	Area	Comment	0	100
	1		100	1	6	1.91974e+07	1.91974e+07	0	0	None	2217.98	2546.08	276.01	1972.76	3.89178e+06	51.76	7484.61	29.47	7540	1188	887	58	130	7540		24	85
	1.62427e+07	0.846088	85	2	7	1.7047e+07	1.7047e+07	0	0	None	2079.76	2260.88	3899.96	1689.16	2.85325e+06	78.23	6241.85	26.17	7540	1250	886	58	130	7540		48	65
	1.25244e+07	0.652399	65	3	8	1.19655e+07	1.19655e+07	0	0	None	1362.46	1586.93	342.62	1165.38	1.35811e+06	42.62	4614.65	18.37	7540	1314	887	58	130	7540		72	39
	7.55286e+06	0.39343	39	4	9	8.91008e+06	8.91008e+06	0	0	None	866.4	1181.71	250.35	958.61	918936	40.82	4561.7	13.68	7540	1378	888	58	130	7540		96	33
	6.32907e+06	0.329683	33	5	10	8.02456e+06	8.02456e+06	0	0	None	741.18	1064.26	243.97	912.63	832901	32.31	4154.08	12.32	7540	1438	888	58	130	7540
PF-RESC10 RNAi, 1.7% agarose gel
normalization, 18S rRNA				Gel name : 092311REH2Hypo161.7%gel-18snorm v2 (Raw 1-D Image)
				Index	Name	Volume	Adj. Vol.	% Adj. Vol.	Concentration
						CNT*mm2	CNT*mm2
	1			1	U1	181953	181953	22.4559	N/A
	0.902735			2	U2	164256	164256	20.2717	N/A
	0.846855			3	U3	154088	154088	19.0169	N/A																	time, hours	RESC10
	0.825076			4	U4	150125	150125	18.5278	N/A																	0	100
	0.878512			5	U5	159848	159848	19.7278	N/A																	24	80
																										48	70
CO1				Gel name : 091611REH2Hypo16CO21.7% v2 (Raw 1-D Image)																						72	64
				Index	Name	Volume	Adj. Vol.	% Adj. Vol.	Concentration																	96	63
						CNT*mm2	CNT*mm2
	1		100	1	U1	55567.1	55567.1	29.4887	N/A
	44493.3	0.800713	80	2	U2	40165.7	40165.7	21.3154	N/A
	38856.5	0.699272	70	3	U3	32905.9	32905.9	17.4627	N/A
	35311.7	0.635478	64	4	U4	29134.8	29134.8	15.4614	N/A
	34901.7	0.628101	63	5	U5	30661.6	30661.6	16.2717	N/A
PF-RESC1 RNAi, 1.7% agarose gel
					Name	Volume	Volume + Background	Background	Background Level	Background Type	Median Intensity	Average Intensity	Mode Intensity	Std Dev	Variance	Min Intensity	Max Intensity	Percent	Area > Background	Centre X	Centre Y	Width	Height	Area	Comment
normalization, 18S rRNA	1			1	3	8.47401e+07	8.47401e+07	0	0	None	6201.14	15657.8	1432.62	18381.7	3.37888e+08	112.08	67921.2	16.07	5412	904	1010	66	82	5412
	1.29022			2	4	1.09333e+08	1.09333e+08	0	0	None	9902.38	20202	47953.9	22134.7	4.89944e+08	424.14	79768	20.74	5412	969	1013	66	82	5412
	1.23143			3	5	1.04352e+08	1.04352e+08	0	0	None	8490.22	19281.6	1184.68	22221.8	4.93806e+08	423.34	79860.7	19.79	5412	1032	1012	66	82	5412
	1.21681			4	6	1.03113e+08	1.03113e+08	0	0	None	8179.23	19052.7	1561.8	22192.1	4.92489e+08	312.93	79879.8	19.56	5412	1096	1013	66	82	5412
	1.48291			5	7	1.25662e+08	1.25662e+08	0	0	None	9699.83	23219.1	1687.42	26841.1	7.20444e+08	288.01	93526.4	23.84	5412	1159	1011	66	82	5412
					Name	Volume	Volume + Background	Background	Background Level	Background Type	Median Intensity	Average Intensity	Mode Intensity	Std Dev	Variance	Min Intensity	Max Intensity	Percent	Area > Background	Centre X	Centre Y	Width	Height	Area	Comment	time, hours	RESC10
CO1	1		100	1	1	2.04176e+07	2.04176e+07	0	0	None	2929.35	3472.38	1321.27	1969.6	3.87933e+06	744.86	8259.28	19	5880	896	1137	70	84	5880		0	100
	2.41296e+07	1.1818	118	2	2	2.41296e+07	2.41296e+07	0	0	None	3381.73	4103.67	1466.06	2402.38	5.77142e+06	707.67	9600.76	22.45	5880	961	1139	70	84	5880		24	118
	1.70462e+07	0.83488	83	3	3	2.09913e+07	2.09913e+07	0	0	None	3012.99	3569.95	5648.97	1931.19	3.7295e+06	609.9	8280.34	19.53	5880	1026	1138	70	84	5880		48	83
	1.64428e+07	0.821818	82	4	4	20007864	20007864	0	0	None	3001.35	3402.7	1933.66	1740.43	3.02909e+06	754.9	7687.18	18.62	5880	1092	1135	70	84	5880		72	82
	1.47851e+07	0.724137	72	5	5	2.1925e+07	2.1925e+07	0	0	None	3264.35	3728.74	1883.91	2123.83	4.51066e+06	644.46	9179.96	20.4	5880	1155	1133	70	84	5880		96	72
