# Supplementary material for: Poly(A) binding KPAF4/5 complex stabilizes kinetoplast mRNAs in Trypanosoma brucei
Source: Nucleic Acids Res. 2020 Jul 2;48(15):8645–62. doi: 10.1093/nar/gkaa575 (PMC7470953; doi:10.1093/nar/gkaa575)
Supplement: gkaa575_Supplemental_Files [file gkaa575_supplemental_files.zip › Supplementary Table S3_Final.xlsx]

## Sheet: Table S3 legend
Supplementary Table S3. Read statistics for eCLAP, global mitochondrial RNA-Seq and targeted Tail-Seq.

## Sheet: eCLAP-Seq
Read statistics for KPAF1, KPAF3, KPAF4 and KPAF5 eCLAP-Seq
	Total reads	Removed in processing	Nuclear genome	Maxicircle		Minicircle		12S	9S	Never edited mRNAs	Edited mRNAs	Pre-edited mRNAs	Average length of mapped reads, nt
				Positive strand	Negative strand	Positive strand	Negative strand
KPAF1	71427067	3125420	12838192	12744568	1379747	834568	388761	3722806	1368146	2001765	5271522	3490800	70.56
KPAF3	63356832	2282266	26899068	11276041	1494434	1010162	316534	4057922	1302872	949683	2321630	3531636	71.37
KPAF4	79393170	8144872	11395052	26163044	508436	2066161	486043	5870264	1613755	265316	1640045	2049592	49.95
KPAF5	82217579	4330866	12890584	22230382	1474739	1407623	886973	4363994	900921	1039810	2679437	3910947	48.03

## Sheet: Tail-Seq
Read statistics for KPAF5 Tail-Seq
		Total reads	Gene ID	Reads by gene	After removal of 5'end flanking region	Clean tail reads
Rep 1	0H RNAi	116813141	RPS12p	24924988	24471660	16896340
			A6p	25605558	25373178	20763357
			CYBp	40060057	33603429	30662132
			CO1	24996682	24219764	22632357
	24H RNAi	130333899	RPS12p	29443899	28808374	19939414
			A6p	34710184	34344603	27730710
			CYBp	28963793	25077114	22667325
			CO1	40520572	39019229	36110728
	48H RNAi	139432512	RPS12p	21690141	20920719	14854450
			A6p	40063948	39348076	30939647
			CYBp	41273745	35167436	31318898
			CO1	21086419	20288140	18913799
Rep 2	0H RNAi	135101728	RPS12p	29093695	28516517	20291999
			A6p	43423425	42590807	34509738
			CYBp	27313314	24320777	21792128
			CO1	29226602	28347921	26426606
	24H RNAi	125349241	RPS12p	37800415	36931658	26023319
			A6p	23650460	23118785	18861439
			CYBp	31772518	28379288	26084364
			CO1	31054913	29944957	27899377
	48H RNAi	127311736	RPS12p	38486856	37054394	26992389
			A6p	32508753	31863192	25441488
			CYBp	30915696	28553732	25771409
			CO1	21243679	20478033	19180424
Rep 3	0H RNAi	377478910	RPS12p	30398006	29748085	21387875
			A6p	39794401	38861312	31304753
			CYBp	46022280	40604178	36804132
			CO1	21651122	20849454	19316516
	24H RNAi	379981441	RPS12p	41666934	40675088	29278296
			A6p	33553548	32565498	26441656
			CYBp	31522187	28719654	26191410
			CO1	19113653	18305009	16949374
	48H RNAi	430231333	RPS12p	49685549	47715744	35371419
			A6p	48418713	47368564	38161345
			CYBp	41541150	37751627	33508151
			CO1	21993414	20965677	19418015

## Sheet: Total RNA-Seq
Read statistics for 2913pm total RNA-seq
	Total reads	Removed in processing	Nuclear genome	Maxicircle		Minicircle		12S	9S	Never edited mRNAs	Edited mRNAs	Pre-edited mRNAs
				Positive strand	Negative strand	Positive strand	Negative strand
totRNA_2913pm	74101152	18207370	40703567	3628293	3616798	31944	27806	1269450	1230880	323745	500653	281280
